# Supplementary material for: De novo assembly and transcriptome characterization: novel insights into catechins biosynthesis in Camellia sinensis
Source: BMC Plant Biol. 2014 Oct 15;14:277. doi: 10.1186/s12870-014-0277-4 (PMC4203915; doi:10.1186/s12870-014-0277-4)
Supplement: Additional file 1: — List of KEGG pathway annotations in the C. sinensis transcriptome. [file 12870_2014_277_MOESM1_ESM.xlsx]

## Sheet: Table S1
Table S1. List of KEGG pathway annotations in the C. sinensis transcriptome.
Pathway	Pathway ID	Gene Number	Gene ID	KOs
Glycolysis / Gluconeogenesis	ko00010	308	Tea_T1_Unigene_BMK.10089;Tea_T1_Unigene_BMK.1088;Tea_T1_Unigene_BMK.11821;Tea_T1_Unigene_BMK.1214;Tea_T1_Unigene_BMK.1240;Tea_T1_Unigene_BMK.1306;Tea_T1_Unigene_BMK.13511;Tea_T1_Unigene_BMK.14927;Tea_T1_Unigene_BMK.15236;Tea_T1_Unigene_BMK.16010;Tea_T1_Unigene_BMK.1660;Tea_T1_Unigene_BMK.17594;Tea_T1_Unigene_BMK.19200;Tea_T1_Unigene_BMK.20526;Tea_T1_Unigene_BMK.20596;Tea_T1_Unigene_BMK.22175;Tea_…	K01689+K00134+K01689+K01623+K03841+K00382+K00128+K00873+K01810+K01835+K00134+K01895+K01689+K01623+K01835+K01895+K14085+K01895+K00121+K00162+K00844+K00162+K00134+K01835+K01834+K01803+K00927+K00927+K00844+K00627+K00850+K01810+K00161+K00844+K00382+K00016+K00016+K00873+K00873+K01835+K01689+K00627+K00627+K00627+K03841+K14085+K03841+K01835+K00873+K03841+K00161+K00161+K00128+K00844+K00850+K00850+K00850+…
Citrate cycle (TCA cycle)	ko00020	193	Tea_T1_Unigene_BMK.10014;Tea_T1_Unigene_BMK.10097;Tea_T1_Unigene_BMK.1091;Tea_T1_Unigene_BMK.11808;Tea_T1_Unigene_BMK.11980;Tea_T1_Unigene_BMK.12598;Tea_T1_Unigene_BMK.1306;Tea_T1_Unigene_BMK.13238;Tea_T1_Unigene_BMK.14000;Tea_T1_Unigene_BMK.14538;Tea_T1_Unigene_BMK.16957;Tea_T1_Unigene_BMK.17706;Tea_T1_Unigene_BMK.21339;Tea_T1_Unigene_BMK.23497;Tea_T1_Unigene_BMK.24934;Tea_T1_Unigene_BMK.2539;Te…	K00025+K00236+K01681+K01681+K01648+K01679+K00382+K00030+K00234+K00031+K00025+K01958+K01899+K01647+K01900+K00030+K01681+K00162+K01899+K01899+K00162+K01648+K00237+K01681+K01647+K00031+K00031+K00164+K01647+K00164+K01681+K01648+K01958+K00025+K01900+K01900+K00627+K00161+K00382+K01681+K01648+K00026+K00026+K00025+K00235+K00627+K00627+K00627+K01648+K00234+K01958+K01679+K01681+K01900+K00161+K00161+K00658+…
Pentose phosphate pathway	ko00030	169	Tea_T1_Unigene_BMK.10113;Tea_T1_Unigene_BMK.10220;Tea_T1_Unigene_BMK.1214;Tea_T1_Unigene_BMK.12163;Tea_T1_Unigene_BMK.1240;Tea_T1_Unigene_BMK.15236;Tea_T1_Unigene_BMK.16010;Tea_T1_Unigene_BMK.20526;Tea_T1_Unigene_BMK.20596;Tea_T1_Unigene_BMK.22322;Tea_T1_Unigene_BMK.23017;Tea_T1_Unigene_BMK.25666;Tea_T1_Unigene_BMK.26783;Tea_T1_Unigene_BMK.3385;Tea_T1_Unigene_BMK.34603;Tea_T1_Unigene_BMK.36352;Te…	K01057+K01619+K01623+K00033+K03841+K01810+K01835+K01623+K01835+K00948+K00948+K01807+K00615+K01835+K00615+K01783+K00850+K01810+K01057+K01835+K03841+K03841+K01835+K01057+K00948+K03841+K00850+K00850+K00850+K00615+K00615+K00615+K03841+K03841+K00615+K01810+K00036+K00616+K03841+K00036+K01807+K00036+K01623+K00850+K03841+K03841+K00948+K00033+K03841+K00615+K00850+K00850+K01623+K01807+K00036+K00033+K01810+…
Pentose and glucuronate interconversions	ko00040	117	Tea_T1_Unigene_BMK.13511;Tea_T1_Unigene_BMK.16792;Tea_T1_Unigene_BMK.22074;Tea_T1_Unigene_BMK.24058;Tea_T1_Unigene_BMK.25536;Tea_T1_Unigene_BMK.25878;Tea_T1_Unigene_BMK.26268;Tea_T1_Unigene_BMK.29337;Tea_T1_Unigene_BMK.29694;Tea_T1_Unigene_BMK.31490;Tea_T1_Unigene_BMK.3608;Tea_T1_Unigene_BMK.3609;Tea_T1_Unigene_BMK.36352;Tea_T1_Unigene_BMK.40845;Tea_T1_Unigene_BMK.44811;Tea_T1_Unigene_BMK.50177;T…	K00128+K01051+K00963+K00012+K01051+K00854+K00011+K01051+K00854+K00012+K00012+K00012+K01783+K01051+K01051+K00963+K00128+K13247+K01051+K00012+K01805+K00128+K01728+K00128+K01728+K00128+K01728+K01728+K00128+K01728+K01051+K00011+K00963+K01051+K01728+K00963+K00128+K01728+K00128+K03331+K01783+K01728+K01728+K01051+K00128+K00011+K00854+K01805+K00854+K01728+K01783+K00128+K00880+K00128+K00963+K00963+K00012+…
Fructose and mannose metabolism	ko00051	135	Tea_T1_Unigene_BMK.1046;Tea_T1_Unigene_BMK.1214;Tea_T1_Unigene_BMK.1240;Tea_T1_Unigene_BMK.16059;Tea_T1_Unigene_BMK.20526;Tea_T1_Unigene_BMK.26268;Tea_T1_Unigene_BMK.27099;Tea_T1_Unigene_BMK.30644;Tea_T1_Unigene_BMK.34283;Tea_T1_Unigene_BMK.34743;Tea_T1_Unigene_BMK.36320;Tea_T1_Unigene_BMK.36601;Tea_T1_Unigene_BMK.38304;Tea_T1_Unigene_BMK.46038;Tea_T1_Unigene_BMK.46924;Tea_T1_Unigene_BMK.48044;Te…	K01103+K01623+K03841+K01711+K01623+K00011+K00844+K01711+K00966+K01803+K00844+K00850+K00844+K03841+K00847+K03841+K03841+K00844+K00850+K00850+K01840+K01840+K00850+K01809+K01809+K03841+K03841+K01805+K03841+K01803+K01623+K00850+K03841+K03841+K00971+K00895+K01803+K00008+K01809+K03841+K00895+K00895+K01103+K00850+K00850+K00844+K01623+K01103+K03841+K00008+K01103+K00011+K01623+K00844+K01840+K01711+K00895+…
Galactose metabolism	ko00052	116	Tea_T1_Unigene_BMK.13971;Tea_T1_Unigene_BMK.14170;Tea_T1_Unigene_BMK.1496;Tea_T1_Unigene_BMK.16010;Tea_T1_Unigene_BMK.19293;Tea_T1_Unigene_BMK.20596;Tea_T1_Unigene_BMK.22074;Tea_T1_Unigene_BMK.23212;Tea_T1_Unigene_BMK.26268;Tea_T1_Unigene_BMK.27099;Tea_T1_Unigene_BMK.3385;Tea_T1_Unigene_BMK.36320;Tea_T1_Unigene_BMK.36601;Tea_T1_Unigene_BMK.3714;Tea_T1_Unigene_BMK.38304;Tea_T1_Unigene_BMK.38413;Te…	K00849+K01193+K00849+K01835+K00849+K01835+K00963+K01784+K00011+K00844+K01835+K00844+K00850+K01193+K00844+K07407+K12316+K01835+K01193+K01835+K00963+K00844+K00850+K00850+K00850+K01187+K00849+K01784+K01784+K00965+K00965+K00965+K01189+K00850+K07407+K07407+K12309+K01193+K00850+K00850+K00844+K01190+K01193+K00849+K00011+K01189+K12309+K00963+K01193+K00963+K01187+K12309+K01187+K01187+K00844+K01187+K01193+…
Ascorbate and aldarate metabolism	ko00053	83	Tea_T1_Unigene_BMK.13511;Tea_T1_Unigene_BMK.14103;Tea_T1_Unigene_BMK.17952;Tea_T1_Unigene_BMK.24058;Tea_T1_Unigene_BMK.25260;Tea_T1_Unigene_BMK.26011;Tea_T1_Unigene_BMK.31490;Tea_T1_Unigene_BMK.32337;Tea_T1_Unigene_BMK.3608;Tea_T1_Unigene_BMK.3609;Tea_T1_Unigene_BMK.37608;Tea_T1_Unigene_BMK.44686;Tea_T1_Unigene_BMK.47054;Tea_T1_Unigene_BMK.49060;Tea_T1_Unigene_BMK.5041;Tea_T1_Unigene_BMK.54534;Te…	K00128+K00434+K14190+K00012+K14085+K00469+K00012+K00469+K00012+K00012+K00469+K00469+K14085+K00469+K00128+K00434+K00012+K08232+K00128+K00128+K14190+K00128+K10047+K00225+K00128+K00225+K00469+K00469+K14085+K00128+K10046+K00128+K14085+K00469+K00128+K00434+K14085+K01706+K14085+K08232+K08232+K00128+K00880+K00128+K00012+K00128+K00128+K08232+K00434+K14085+K03078+K00434+K14190+K00012+K00434+K08232+K14190+…
Fatty acid biosynthesis	ko00061	96	Tea_T1_Unigene_BMK.12865;Tea_T1_Unigene_BMK.13613;Tea_T1_Unigene_BMK.13614;Tea_T1_Unigene_BMK.15304;Tea_T1_Unigene_BMK.17490;Tea_T1_Unigene_BMK.21294;Tea_T1_Unigene_BMK.22560;Tea_T1_Unigene_BMK.25808;Tea_T1_Unigene_BMK.29995;Tea_T1_Unigene_BMK.30709;Tea_T1_Unigene_BMK.30710;Tea_T1_Unigene_BMK.30849;Tea_T1_Unigene_BMK.36818;Tea_T1_Unigene_BMK.37853;Tea_T1_Unigene_BMK.39779;Tea_T1_Unigene_BMK.42438…	K00665+K03921+K03921+K00665+K00665+K00645+K10781+K00665+K00665+K00665+K00665+K11262+K09458+K00665+K00665+K11262+K11262+K00645+K00665+K00665+K00665+K00665+K00645+K11262+K11262+K00665+K10781+K00665+K01961+K09458+K02160+K00059+K00665+K00648+K00059+K11262+K03921+K01962+K09458+K09458+K00645+K00665+K11262+K00665+K11262+K03921+K03921+K00665+K11262+K00059+K01962+K09458+K10781+K11262+K09458+K11262+K00059+…
Fatty acid elongation in mitochondria	ko00062	28	Tea_T1_Unigene_BMK.10299;Tea_T1_Unigene_BMK.10353;Tea_T1_Unigene_BMK.24028;Tea_T1_Unigene_BMK.27388;Tea_T1_Unigene_BMK.30245;Tea_T1_Unigene_BMK.30638;Tea_T1_Unigene_BMK.30873;Tea_T1_Unigene_BMK.36740;Tea_T1_Unigene_BMK.40203;Tea_T1_Unigene_BMK.40396;Tea_T1_Unigene_BMK.43331;Tea_T1_Unigene_BMK.45581;Tea_T1_Unigene_BMK.45582;Tea_T1_Unigene_BMK.50274;Tea_T1_Unigene_BMK.50679;Tea_T1_Unigene_BMK.67290…	K01074+K01074+K07509+K07511+K01074+K07515+K07511+K07512+K01074+K07509+K07515+K07515+K07515+K07508+K07511+K01074+K01074+K07512+K07511+K07511+K01074+K01074+K01074+K01074+K01074+K01074+K01074+K01074
Fatty acid metabolism	ko00071	153	Tea_T1_Unigene_BMK.10263;Tea_T1_Unigene_BMK.12268;Tea_T1_Unigene_BMK.13511;Tea_T1_Unigene_BMK.13518;Tea_T1_Unigene_BMK.14268;Tea_T1_Unigene_BMK.15314;Tea_T1_Unigene_BMK.16567;Tea_T1_Unigene_BMK.16773;Tea_T1_Unigene_BMK.1748;Tea_T1_Unigene_BMK.1836;Tea_T1_Unigene_BMK.18690;Tea_T1_Unigene_BMK.19117;Tea_T1_Unigene_BMK.22694;Tea_T1_Unigene_BMK.2379;Tea_T1_Unigene_BMK.24028;Tea_T1_Unigene_BMK.25260;Te…	K00232+K00249+K00128+K00626+K00252+K09478+K00232+K01897+K08766+K01897+K01897+K00626+K01897+K00249+K07509+K14085+K00121+K01897+K00626+K07511+K07515+K07511+K08765+K00232+K00232+K08765+K13239+K08765+K00626+K00626+K00626+K00252+K07509+K01897+K01897+K00232+K08765+K07515+K09479+K09479+K09479+K00232+K07515+K07515+K14085+K00232+K00232+K09479+K07508+K00128+K07511+K09478+K01897+K01897+K01897+K08765+K01897+…
Synthesis and degradation of ketone bodies	ko00072	21	Tea_T1_Unigene_BMK.12625;Tea_T1_Unigene_BMK.13518;Tea_T1_Unigene_BMK.19117;Tea_T1_Unigene_BMK.26862;Tea_T1_Unigene_BMK.3231;Tea_T1_Unigene_BMK.3232;Tea_T1_Unigene_BMK.37929;Tea_T1_Unigene_BMK.39076;Tea_T1_Unigene_BMK.39077;Tea_T1_Unigene_BMK.39078;Tea_T1_Unigene_BMK.40843;Tea_T1_Unigene_BMK.7082;Tea_T1_Unigene_BMK.75982;Tea_T1_Unigene_BMK.76006;Tea_T2_Unigene_BMK.45990;Tea_T2_Unigene_BMK.48001;Te…	K01640+K00626+K00626+K00626+K01641+K01641+K01641+K00626+K00626+K00626+K01027+K01027+K01640+K01641+K01640+K01641+K01641+K01641+K01641+K01640+K00626
Steroid biosynthesis	ko00100	63	Tea_T1_Unigene_BMK.16240;Tea_T1_Unigene_BMK.25145;Tea_T1_Unigene_BMK.35357;Tea_T1_Unigene_BMK.40596;Tea_T1_Unigene_BMK.58601;Tea_T1_Unigene_BMK.63275;Tea_T1_Unigene_BMK.67912;Tea_T1_Unigene_BMK.68434;Tea_T1_Unigene_BMK.68435;Tea_T1_Unigene_BMK.71232;Tea_T1_Unigene_BMK.72511;Tea_T1_Unigene_BMK.77831;Tea_T1_Unigene_BMK.77832;Tea_T1_Unigene_BMK.78789;Tea_T1_Unigene_BMK.81472;Tea_T1_Unigene_BMK.83656…	K00511+K14674+K00511+K14674+K01853+K01824+K00511+K00511+K00511+K14424+K00213+K00511+K00511+K14674+K00801+K14674+K14674+K00511+K08246+K00213+K09828+K00511+K00222+K00801+K14674+K09831+K00511+K00511+K01853+K14424+K01853+K00511+K00511+K07750+K00559+K00559+K01853+K14674+K00227+K00227+K00227+K00227+K14674+K08242+K00511+K14674+K01824+K14423+K01853+K01853+K09832+K08242+K14423+K00213+K14674+K05917+K14674+…
Primary bile acid biosynthesis	ko00120	1	Tea_T1_Unigene_BMK.23196;	K01796
Ubiquinone and other terpenoid-quinone biosynthesis	ko00130	63	Tea_T1_Unigene_BMK.12641;Tea_T1_Unigene_BMK.13960;Tea_T1_Unigene_BMK.28206;Tea_T1_Unigene_BMK.30669;Tea_T1_Unigene_BMK.31666;Tea_T1_Unigene_BMK.32918;Tea_T1_Unigene_BMK.34647;Tea_T1_Unigene_BMK.42429;Tea_T1_Unigene_BMK.42430;Tea_T1_Unigene_BMK.47328;Tea_T1_Unigene_BMK.52968;Tea_T1_Unigene_BMK.52969;Tea_T1_Unigene_BMK.58475;Tea_T1_Unigene_BMK.61104;Tea_T1_Unigene_BMK.61371;Tea_T1_Unigene_BMK.61994…	K06127+K00815+K00457+K00815+K00457+K00457+K12502+K12502+K12502+K00457+K00591+K00591+K06126+K01904+K06125+K06127+K00815+K00457+K06127+K09833+K06126+K00591+K06134+K12501+K00815+K00815+K00457+K06125+K01904+K09834+K00457+K03183+K00815+K00815+K00457+K05928+K05928+K05928+K12502+K00815+K00815+K00457+K00457+K12502+K12502+K12501+K00815+K06125+K00815+K01904+K00815+K06125+K01904+K00591+K00815+K12501+K02552+…
Steroid hormone biosynthesis	ko00140	7	Tea_T1_Unigene_BMK.48978;Tea_T1_Unigene_BMK.52225;Tea_T1_Unigene_BMK.56756;Tea_T3_Unigene_BMK.11379;Tea_T3_Unigene_BMK.16599;Tea_T3_Unigene_BMK.5196;Tea_T3_Unigene_BMK.9288;	K10251+K13368+K13368+K07408+K07424+K07424+K07424
Oxidative phosphorylation	ko00190	564	Tea_T1_Unigene_BMK.1000;Tea_T1_Unigene_BMK.10097;Tea_T1_Unigene_BMK.10417;Tea_T1_Unigene_BMK.1043;Tea_T1_Unigene_BMK.10642;Tea_T1_Unigene_BMK.11188;Tea_T1_Unigene_BMK.11287;Tea_T1_Unigene_BMK.11324;Tea_T1_Unigene_BMK.11488;Tea_T1_Unigene_BMK.11489;Tea_T1_Unigene_BMK.11579;Tea_T1_Unigene_BMK.12178;Tea_T1_Unigene_BMK.12301;Tea_T1_Unigene_BMK.12860;Tea_T1_Unigene_BMK.1310;Tea_T1_Unigene_BMK.14000;Te…	K02150+K00236+K02268+K00412+K11353+K00418+K02152+K02256+K03935+K03935+K02133+K03949+K03939+K02126+K02261+K00234+K02138+K02128+K02147+K03937+K02263+K02127+K11353+K00417+K02132+K01507+K02137+K02129+K03950+K03881+K02154+K03878+K03878+K03938+K02260+K01535+K00416+K03943+K03946+K00417+K02136+K02133+K02146+K02146+K02149+K03962+K02151+K02151+K02135+K02133+K03950+K03942+K03935+K03934+K03934+K00237+K00419+…
Photosynthesis	ko00195	112	Tea_T1_Unigene_BMK.17383;Tea_T1_Unigene_BMK.18174;Tea_T1_Unigene_BMK.21236;Tea_T1_Unigene_BMK.27883;Tea_T1_Unigene_BMK.33337;Tea_T1_Unigene_BMK.3705;Tea_T1_Unigene_BMK.38909;Tea_T1_Unigene_BMK.39819;Tea_T1_Unigene_BMK.431;Tea_T1_Unigene_BMK.44459;Tea_T1_Unigene_BMK.45487;Tea_T1_Unigene_BMK.49240;Tea_T1_Unigene_BMK.53559;Tea_T1_Unigene_BMK.55783;Tea_T1_Unigene_BMK.58746;Tea_T1_Unigene_BMK.68366;Te…	K02641+K02694+K02701+K02703+K02706+K02115+K02112+K03542+K02108+K08903+K02115+K02717+K02638+K02639+K02636+K08906+K02639+K02699+K08903+K02639+K02111+K02693+K02723+K08905+K02111+K02693+K02639+K02723+K02115+K02639+K02704+K02695+K02641+K02639+K02695+K02639+K02690+K03541+K02716+K02704+K02111+K02721+K02692+K02636+K02638+K08905+K02639+K02638+K02716+K02639+K08906+K02693+K08903+K03542+K03542+K02695+K02693+…
Photosynthesis - antenna proteins	ko00196	40	Tea_T1_Unigene_BMK.21537;Tea_T1_Unigene_BMK.43848;Tea_T1_Unigene_BMK.56837;Tea_T1_Unigene_BMK.56839;Tea_T1_Unigene_BMK.60080;Tea_T1_Unigene_BMK.69755;Tea_T1_Unigene_BMK.72613;Tea_T1_Unigene_BMK.75247;Tea_T1_Unigene_BMK.85018;Tea_T2_Unigene_BMK.12350;Tea_T2_Unigene_BMK.38455;Tea_T2_Unigene_BMK.46973;Tea_T2_Unigene_BMK.47406;Tea_T2_Unigene_BMK.52905;Tea_T3_Unigene_BMK.1054;Tea_T3_Unigene_BMK.13092;…	K08914+K08908+K08917+K08917+K08915+K08910+K08912+K14172+K08912+K08909+K08912+K08911+K08912+K08914+K08910+K08914+K08915+K08912+K08917+K08909+K08915+K08917+K08917+K08908+K08915+K08912+K08913+K08907+K08908+K08915+K08914+K08915+K08910+K08908+K08912+K08912+K08913+K08907+K08916+K08915
Purine metabolism	ko00230	355	Tea_T1_Unigene_BMK.10314;Tea_T1_Unigene_BMK.10579;Tea_T1_Unigene_BMK.10881;Tea_T1_Unigene_BMK.11174;Tea_T1_Unigene_BMK.11302;Tea_T1_Unigene_BMK.11435;Tea_T1_Unigene_BMK.11649;Tea_T1_Unigene_BMK.12160;Tea_T1_Unigene_BMK.12600;Tea_T1_Unigene_BMK.13969;Tea_T1_Unigene_BMK.14597;Tea_T1_Unigene_BMK.14927;Tea_T1_Unigene_BMK.14983;Tea_T1_Unigene_BMK.15053;Tea_T1_Unigene_BMK.15197;Tea_T1_Unigene_BMK.15880…	K01951+K00764+K02684+K02321+K01587+K00942+K02327+K10807+K10807+K03002+K01756+K00873+K00602+K00764+K03006+K00088+K01835+K01952+K00942+K08043+K00759+K00602+K02999+K01490+K00940+K02327+K01587+K01835+K03010+K00948+K14721+K03027+K01952+K01952+K13811+K03020+K00948+K01756+K01952+K00759+K02327+K03012+K11787+K02325+K03016+K13811+K01514+K02684+K03006+K03002+K00942+K02320+K01951+K00760+K01835+K01951+K03021+…
Caffeine metabolism	ko00232	2	Tea_T2_Unigene_BMK.50808;Tea_T4_Unigene_BMK.62501;	K00106+K00365
Pyrimidine metabolism	ko00240	282	Tea_T1_Unigene_BMK.10881;Tea_T1_Unigene_BMK.11017;Tea_T1_Unigene_BMK.11018;Tea_T1_Unigene_BMK.11174;Tea_T1_Unigene_BMK.11649;Tea_T1_Unigene_BMK.12160;Tea_T1_Unigene_BMK.12202;Tea_T1_Unigene_BMK.12589;Tea_T1_Unigene_BMK.12600;Tea_T1_Unigene_BMK.13969;Tea_T1_Unigene_BMK.14520;Tea_T1_Unigene_BMK.15197;Tea_T1_Unigene_BMK.1623;Tea_T1_Unigene_BMK.16565;Tea_T1_Unigene_BMK.17153;Tea_T1_Unigene_BMK.17798;…	K02684+K01431+K01431+K02321+K02327+K10807+K11540+K01431+K10807+K03002+K13421+K03006+K01493+K13421+K00384+K00207+K02999+K00940+K02327+K00254+K03010+K01937+K14721+K03027+K03020+K01520+K00857+K11540+K02327+K03012+K02325+K03016+K02684+K03006+K03002+K02320+K00384+K03021+K01510+K00857+K03006+K01520+K03046+K00876+K10807+K10808+K03002+K03017+K00940+K02324+K03013+K10807+K03027+K03006+K02685+K02321+K00384+…
Alanine, aspartate and glutamate metabolism	ko00250	158	Tea_T1_Unigene_BMK.10257;Tea_T1_Unigene_BMK.10579;Tea_T1_Unigene_BMK.11255;Tea_T1_Unigene_BMK.11413;Tea_T1_Unigene_BMK.12202;Tea_T1_Unigene_BMK.1232;Tea_T1_Unigene_BMK.14597;Tea_T1_Unigene_BMK.14852;Tea_T1_Unigene_BMK.15053;Tea_T1_Unigene_BMK.18601;Tea_T1_Unigene_BMK.19339;Tea_T1_Unigene_BMK.19973;Tea_T1_Unigene_BMK.21973;Tea_T1_Unigene_BMK.22285;Tea_T1_Unigene_BMK.23607;Tea_T1_Unigene_BMK.245;Te…	K00264+K00764+K13524+K00261+K11540+K01915+K01756+K01915+K00764+K01915+K13566+K01580+K14455+K14455+K01756+K11540+K00261+K00814+K00827+K00264+K00814+K00814+K00264+K00264+K00139+K01915+K00261+K00830+K00261+K00264+K00261+K01939+K01915+K00264+K00264+K14454+K13524+K00261+K00261+K13524+K00814+K01953+K00294+K13566+K14455+K00820+K00830+K00827+K00813+K00830+K00264+K01755+K00820+K01580+K00814+K14455+K00135+…
Glycine, serine and threonine metabolism	ko00260	156	Tea_T1_Unigene_BMK.10023;Tea_T1_Unigene_BMK.11092;Tea_T1_Unigene_BMK.1306;Tea_T1_Unigene_BMK.19718;Tea_T1_Unigene_BMK.24561;Tea_T1_Unigene_BMK.25260;Tea_T1_Unigene_BMK.2786;Tea_T1_Unigene_BMK.28129;Tea_T1_Unigene_BMK.31168;Tea_T1_Unigene_BMK.33378;Tea_T1_Unigene_BMK.34256;Tea_T1_Unigene_BMK.36943;Tea_T1_Unigene_BMK.37823;Tea_T1_Unigene_BMK.3910;Tea_T1_Unigene_BMK.39571;Tea_T1_Unigene_BMK.39573;Te…	K01697+K00600+K00382+K00133+K01697+K14085+K00058+K00827+K01079+K01079+K00600+K00600+K00830+K00382+K00643+K00643+K00831+K00274+K14085+K01758+K00108+K00830+K01620+K00605+K00827+K00605+K00382+K00872+K00600+K00830+K12235+K12524+K01733+K00276+K06001+K00600+K00058+K00058+K00058+K00600+K00830+K01696+K00600+K00281+K00928+K00600+K00827+K00605+K00827+K00600+K00639+K00600+K00830+K00827+K00643+K14085+K01696+…
Cysteine and methionine metabolism	ko00270	244	Tea_T1_Unigene_BMK.10023;Tea_T1_Unigene_BMK.12942;Tea_T1_Unigene_BMK.13960;Tea_T1_Unigene_BMK.13966;Tea_T1_Unigene_BMK.1611;Tea_T1_Unigene_BMK.16122;Tea_T1_Unigene_BMK.18695;Tea_T1_Unigene_BMK.1909;Tea_T1_Unigene_BMK.19560;Tea_T1_Unigene_BMK.19718;Tea_T1_Unigene_BMK.20170;Tea_T1_Unigene_BMK.21973;Tea_T1_Unigene_BMK.22285;Tea_T1_Unigene_BMK.22880;Tea_T1_Unigene_BMK.23313;Tea_T1_Unigene_BMK.24561;T…	K01697+K00547+K00815+K00772+K01251+K01611+K08963+K05933+K01611+K00133+K01738+K14455+K14455+K01761+K00797+K01697+K01611+K08963+K08964+K01611+K00815+K00456+K00789+K00456+K00016+K00016+K00640+K00640+K08967+K05933+K01611+K00789+K14454+K00547+K01758+K00558+K00558+K01762+K00549+K00558+K00558+K08967+K09880+K14455+K00789+K00558+K00558+K00558+K05933+K01739+K01739+K01251+K08963+K00558+K01251+K09880+K00640+…
Valine, leucine and isoleucine degradation	ko00280	144	Tea_T1_Unigene_BMK.10210;Tea_T1_Unigene_BMK.11255;Tea_T1_Unigene_BMK.12268;Tea_T1_Unigene_BMK.12625;Tea_T1_Unigene_BMK.1306;Tea_T1_Unigene_BMK.13511;Tea_T1_Unigene_BMK.13518;Tea_T1_Unigene_BMK.15314;Tea_T1_Unigene_BMK.18455;Tea_T1_Unigene_BMK.19117;Tea_T1_Unigene_BMK.19600;Tea_T1_Unigene_BMK.2379;Tea_T1_Unigene_BMK.24028;Tea_T1_Unigene_BMK.25260;Tea_T1_Unigene_BMK.26862;Tea_T1_Unigene_BMK.27388;T…	K00167+K13524+K00249+K01640+K00382+K00128+K00626+K09478+K00140+K00626+K00020+K00249+K07509+K14085+K00626+K07511+K07515+K07511+K01641+K01641+K00253+K00140+K05605+K05605+K00166+K08683+K01641+K00626+K00626+K00626+K00382+K07509+K01027+K00020+K07515+K00826+K07515+K07515+K05607+K14085+K13524+K13524+K07508+K00128+K07511+K09478+K01968+K00166+K01968+K05605+K08683+K00826+K07513+K00382+K00826+K00128+K00167+…
Geraniol degradation	ko00281	2	Tea_T1_Unigene_BMK.1337;Tea_T1_Unigene_BMK.16623;	K11731+K11731
Valine, leucine and isoleucine biosynthesis	ko00290	101	Tea_T1_Unigene_BMK.1034;Tea_T1_Unigene_BMK.10951;Tea_T1_Unigene_BMK.11715;Tea_T1_Unigene_BMK.15972;Tea_T1_Unigene_BMK.22341;Tea_T1_Unigene_BMK.25803;Tea_T1_Unigene_BMK.26093;Tea_T1_Unigene_BMK.27336;Tea_T1_Unigene_BMK.28412;Tea_T1_Unigene_BMK.29627;Tea_T1_Unigene_BMK.29928;Tea_T1_Unigene_BMK.31710;Tea_T1_Unigene_BMK.34613;Tea_T1_Unigene_BMK.37756;Tea_T1_Unigene_BMK.38172;Tea_T1_Unigene_BMK.38235;…	K01869+K01870+K01873+K01869+K01870+K01873+K00162+K00162+K01873+K01873+K00053+K01873+K01869+K01704+K01869+K00161+K01869+K01870+K01870+K00826+K01652+K01873+K01873+K01870+K00161+K00161+K01873+K00826+K00826+K01870+K01870+K00053+K00052+K01703+K00826+K01869+K01703+K01870+K01870+K01873+K01870+K01869+K01869+K01652+K00826+K01870+K01869+K01869+K01873+K00053+K01653+K01703+K01653+K01653+K01869+K00161+K00826+…
Lysine biosynthesis	ko00300	44	Tea_T1_Unigene_BMK.19718;Tea_T1_Unigene_BMK.25260;Tea_T1_Unigene_BMK.26121;Tea_T1_Unigene_BMK.29665;Tea_T1_Unigene_BMK.36652;Tea_T1_Unigene_BMK.47054;Tea_T1_Unigene_BMK.6647;Tea_T1_Unigene_BMK.70233;Tea_T1_Unigene_BMK.70485;Tea_T1_Unigene_BMK.75560;Tea_T1_Unigene_BMK.77021;Tea_T1_Unigene_BMK.79527;Tea_T1_Unigene_BMK.80204;Tea_T1_Unigene_BMK.81689;Tea_T2_Unigene_BMK.13624;Tea_T2_Unigene_BMK.15547;…	K00133+K14085+K14157+K00930+K14157+K14085+K12524+K01778+K14157+K00215+K00145+K01586+K00928+K10206+K14085+K12524+K12524+K00928+K14085+K12524+K14085+K00928+K14085+K00928+K12525+K00215+K01714+K12524+K00145+K14085+K01714+K01586+K00928+K01778+K01778+K01778+K10206+K10206+K10206+K00928+K00928+K00930+K00928+K00215
Lysine degradation	ko00310	80	Tea_T1_Unigene_BMK.10595;Tea_T1_Unigene_BMK.13511;Tea_T1_Unigene_BMK.13518;Tea_T1_Unigene_BMK.14268;Tea_T1_Unigene_BMK.19117;Tea_T1_Unigene_BMK.21403;Tea_T1_Unigene_BMK.22589;Tea_T1_Unigene_BMK.25260;Tea_T1_Unigene_BMK.26121;Tea_T1_Unigene_BMK.26862;Tea_T1_Unigene_BMK.27388;Tea_T1_Unigene_BMK.2860;Tea_T1_Unigene_BMK.30638;Tea_T1_Unigene_BMK.30873;Tea_T1_Unigene_BMK.32022;Tea_T1_Unigene_BMK.3257;T…	K14157+K00128+K00626+K00252+K00626+K11422+K11429+K14085+K14157+K00626+K07511+K11423+K07515+K07511+K00164+K00164+K11428+K11424+K11424+K14157+K11425+K11424+K00626+K00626+K00626+K00252+K07515+K07515+K07515+K14085+K00658+K00128+K07511+K11422+K11423+K00658+K11423+K00164+K00128+K00128+K14157+K00128+K01692+K00128+K11427+K14085+K00128+K07511+K00128+K00164+K14085+K06101+K01692+K00658+K07511+K00128+K14085+…
Arginine and proline metabolism	ko00330	225	Tea_T1_Unigene_BMK.11413;Tea_T1_Unigene_BMK.11844;Tea_T1_Unigene_BMK.1232;Tea_T1_Unigene_BMK.12562;Tea_T1_Unigene_BMK.13511;Tea_T1_Unigene_BMK.13667;Tea_T1_Unigene_BMK.14753;Tea_T1_Unigene_BMK.14852;Tea_T1_Unigene_BMK.16122;Tea_T1_Unigene_BMK.17141;Tea_T1_Unigene_BMK.18601;Tea_T1_Unigene_BMK.19560;Tea_T1_Unigene_BMK.19635;Tea_T1_Unigene_BMK.21188;Tea_T1_Unigene_BMK.21973;Tea_T1_Unigene_BMK.22285;…	K00261+K11142+K01915+K00286+K00128+K00286+K00933+K01915+K01611+K00819+K01915+K01611+K00286+K12657+K14455+K14455+K00797+K14085+K00261+K00472+K11142+K01611+K01581+K00930+K00318+K00318+K01611+K11142+K01581+K00318+K13240+K01915+K00261+K00261+K01581+K00261+K00318+K00318+K01915+K01611+K00933+K12657+K14454+K00274+K14085+K13253+K00819+K00261+K00261+K00128+K12657+K12657+K00294+K14455+K00472+K00611+K00128+…
Histidine metabolism	ko00340	51	Tea_T1_Unigene_BMK.11719;Tea_T1_Unigene_BMK.11838;Tea_T1_Unigene_BMK.13511;Tea_T1_Unigene_BMK.13759;Tea_T1_Unigene_BMK.16686;Tea_T1_Unigene_BMK.2;Tea_T1_Unigene_BMK.25260;Tea_T1_Unigene_BMK.46468;Tea_T1_Unigene_BMK.47054;Tea_T1_Unigene_BMK.5041;Tea_T1_Unigene_BMK.55540;Tea_T1_Unigene_BMK.65065;Tea_T1_Unigene_BMK.65599;Tea_T1_Unigene_BMK.71135;Tea_T1_Unigene_BMK.72180;Tea_T1_Unigene_BMK.75669;Tea_…	K01593+K00599+K00128+K00599+K00817+K01593+K14085+K00274+K14085+K00128+K01814+K00128+K00128+K00128+K01693+K01663+K00128+K00013+K01593+K14085+K00128+K00128+K14085+K00128+K01590+K14085+K14085+K00128+K00128+K00128+K00765+K00128+K14085+K01590+K01663+K00128+K00128+K00128+K00128+K01089+K00128+K00013+K00128+K01590+K00128+K00013+K00128+K01590+K00128+K00765+K11755
Tyrosine metabolism	ko00350	88	Tea_T1_Unigene_BMK.11719;Tea_T1_Unigene_BMK.11838;Tea_T1_Unigene_BMK.12735;Tea_T1_Unigene_BMK.13759;Tea_T1_Unigene_BMK.13960;Tea_T1_Unigene_BMK.16268;Tea_T1_Unigene_BMK.16686;Tea_T1_Unigene_BMK.2;Tea_T1_Unigene_BMK.21973;Tea_T1_Unigene_BMK.22285;Tea_T1_Unigene_BMK.25109;Tea_T1_Unigene_BMK.2593;Tea_T1_Unigene_BMK.28206;Tea_T1_Unigene_BMK.30669;Tea_T1_Unigene_BMK.31666;Tea_T1_Unigene_BMK.32918;Tea_…	K01593+K00599+K01800+K00599+K00815+K00451+K00817+K01593+K14455+K14455+K07253+K00121+K00457+K00815+K00457+K00457+K01555+K01555+K14454+K00274+K00457+K00451+K14455+K01592+K00813+K00276+K00815+K00457+K14455+K00135+K01555+K01593+K14455+K01800+K01555+K00001+K00815+K01555+K00815+K00457+K00813+K00276+K14455+K00001+K00451+K00457+K00121+K00832+K00276+K13954+K00813+K00815+K00815+K00451+K00813+K00457+K00121+…
Phenylalanine metabolism	ko00360	147	Tea_T1_Unigene_BMK.11340;Tea_T1_Unigene_BMK.11719;Tea_T1_Unigene_BMK.13960;Tea_T1_Unigene_BMK.16613;Tea_T1_Unigene_BMK.16686;Tea_T1_Unigene_BMK.2;Tea_T1_Unigene_BMK.21973;Tea_T1_Unigene_BMK.22285;Tea_T1_Unigene_BMK.25109;Tea_T1_Unigene_BMK.28206;Tea_T1_Unigene_BMK.30669;Tea_T1_Unigene_BMK.31283;Tea_T1_Unigene_BMK.31666;Tea_T1_Unigene_BMK.32918;Tea_T1_Unigene_BMK.33200;Tea_T1_Unigene_BMK.38841;Tea…	K00430+K01593+K00815+K00430+K00817+K01593+K14455+K14455+K07253+K00457+K00815+K00430+K00457+K00457+K00430+K00430+K00430+K14454+K00274+K00430+K00457+K00430+K14455+K00430+K00500+K00487+K01904+K00430+K00813+K00430+K00430+K00487+K00276+K00588+K00588+K00815+K00430+K00457+K14455+K10775+K00430+K00430+K00430+K01593+K14455+K00487+K00430+K00500+K10775+K00430+K00487+K00430+K00815+K00815+K10775+K10775+K00457+…
Benzoate degradation	ko00362	3	Tea_T1_Unigene_BMK.39076;Tea_T3_Unigene_BMK.10179;Tea_T3_Unigene_BMK.16934;	K00626+K02554+K04021
Bisphenol degradation	ko00363	1	Tea_T3_Unigene_BMK.8191;	K00517
Tryptophan metabolism	ko00380	102	Tea_T1_Unigene_BMK.11719;Tea_T1_Unigene_BMK.1282;Tea_T1_Unigene_BMK.13511;Tea_T1_Unigene_BMK.13518;Tea_T1_Unigene_BMK.14268;Tea_T1_Unigene_BMK.16822;Tea_T1_Unigene_BMK.19117;Tea_T1_Unigene_BMK.2;Tea_T1_Unigene_BMK.21843;Tea_T1_Unigene_BMK.25260;Tea_T1_Unigene_BMK.26862;Tea_T1_Unigene_BMK.27388;Tea_T1_Unigene_BMK.29588;Tea_T1_Unigene_BMK.30638;Tea_T1_Unigene_BMK.30873;Tea_T1_Unigene_BMK.32022;Tea_…	K01593+K01867+K00128+K00626+K00252+K03781+K00626+K01593+K00816+K14085+K00626+K07511+K00453+K07515+K07511+K00164+K00164+K01867+K01867+K03781+K00626+K00626+K00626+K00252+K07515+K07515+K07515+K00274+K14085+K00128+K07511+K03781+K00816+K11816+K00164+K03781+K00128+K00128+K00486+K00128+K01692+K00128+K01556+K01593+K03781+K00816+K14085+K00128+K07511+K00128+K03781+K00164+K14085+K01692+K07511+K01867+K00128+…
Phenylalanine, tyrosine and tryptophan biosynthesis	ko00400	91	Tea_T1_Unigene_BMK.13960;Tea_T1_Unigene_BMK.15178;Tea_T1_Unigene_BMK.16686;Tea_T1_Unigene_BMK.21973;Tea_T1_Unigene_BMK.22285;Tea_T1_Unigene_BMK.30669;Tea_T1_Unigene_BMK.35133;Tea_T1_Unigene_BMK.46460;Tea_T1_Unigene_BMK.54820;Tea_T1_Unigene_BMK.57869;Tea_T1_Unigene_BMK.58021;Tea_T1_Unigene_BMK.62839;Tea_T1_Unigene_BMK.63075;Tea_T1_Unigene_BMK.64817;Tea_T1_Unigene_BMK.64832;Tea_T1_Unigene_BMK.65049…	K00815+K01850+K00817+K14455+K14455+K00815+K01657+K14454+K14455+K01850+K00500+K01609+K01850+K01626+K01658+K01736+K00813+K01850+K00815+K06001+K00766+K00766+K14455+K01736+K01736+K13832+K01696+K00891+K00766+K14455+K01696+K00500+K00891+K00815+K00815+K00813+K00891+K14455+K01696+K00800+K01657+K14187+K01626+K00832+K00813+K00815+K00815+K00813+K01696+K00813+K01735+K01695+K13832+K01735+K01850+K01696+K00815+…
Novobiocin biosynthesis	ko00401	3	Tea_T3_Unigene_BMK.11648;Tea_T3_Unigene_BMK.13101;Tea_T3_Unigene_BMK.14809;	K14187+K00832+K00813
beta-Alanine metabolism	ko00410	96	Tea_T1_Unigene_BMK.11017;Tea_T1_Unigene_BMK.11018;Tea_T1_Unigene_BMK.11255;Tea_T1_Unigene_BMK.12268;Tea_T1_Unigene_BMK.12589;Tea_T1_Unigene_BMK.13511;Tea_T1_Unigene_BMK.17798;Tea_T1_Unigene_BMK.19973;Tea_T1_Unigene_BMK.23313;Tea_T1_Unigene_BMK.2379;Tea_T1_Unigene_BMK.25260;Tea_T1_Unigene_BMK.27388;Tea_T1_Unigene_BMK.30638;Tea_T1_Unigene_BMK.30873;Tea_T1_Unigene_BMK.33029;Tea_T1_Unigene_BMK.33030;…	K01431+K01431+K13524+K00249+K01431+K00128+K00207+K01580+K00797+K00249+K14085+K07511+K07515+K07511+K05605+K05605+K07515+K07515+K07515+K01464+K14085+K13524+K13524+K00128+K07511+K01464+K05605+K00128+K00128+K01918+K05605+K00276+K01578+K01464+K00128+K05605+K01692+K05605+K01580+K00128+K00797+K01464+K00797+K14085+K00128+K07511+K00797+K01580+K00128+K00797+K01464+K14085+K01692+K00797+K01431+K00276+K07511+…
Taurine and hypotaurine metabolism	ko00430	17	Tea_T1_Unigene_BMK.16236;Tea_T1_Unigene_BMK.19973;Tea_T1_Unigene_BMK.30858;Tea_T1_Unigene_BMK.31727;Tea_T1_Unigene_BMK.35949;Tea_T1_Unigene_BMK.73225;Tea_T1_Unigene_BMK.79318;Tea_T2_Unigene_BMK.24741;Tea_T2_Unigene_BMK.38431;Tea_T2_Unigene_BMK.45127;Tea_T3_Unigene_BMK.10656;Tea_T3_Unigene_BMK.1843;Tea_T3_Unigene_BMK.26273;Tea_T3_Unigene_BMK.34002;Tea_T4_Unigene_BMK.55815;Tea_T4_Unigene_BMK.5777;T…	K10712+K01580+K00456+K00681+K00456+K01580+K10712+K01580+K00681+K10712+K00925+K10712+K01580+K01580+K01580+K10712+K00681
Phosphonate and phosphinate metabolism	ko00440	1	Tea_T1_Unigene_BMK.25727;	K00119
Selenocompound metabolism	ko00450	55	Tea_T1_Unigene_BMK.17153;Tea_T1_Unigene_BMK.21843;Tea_T1_Unigene_BMK.22520;Tea_T1_Unigene_BMK.22880;Tea_T1_Unigene_BMK.22985;Tea_T1_Unigene_BMK.24778;Tea_T1_Unigene_BMK.28128;Tea_T1_Unigene_BMK.29883;Tea_T1_Unigene_BMK.3377;Tea_T1_Unigene_BMK.42830;Tea_T1_Unigene_BMK.47569;Tea_T1_Unigene_BMK.49984;Tea_T1_Unigene_BMK.55396;Tea_T1_Unigene_BMK.58503;Tea_T1_Unigene_BMK.59236;Tea_T1_Unigene_BMK.59416;…	K00384+K00816+K01874+K01761+K13811+K01874+K01874+K13811+K00384+K00384+K01758+K00549+K00816+K01739+K13811+K01739+K13811+K11717+K00549+K01874+K01874+K00384+K00549+K01874+K00816+K01758+K01874+K01760+K00384+K01758+K07310+K12527+K13811+K00549+K12529+K01760+K00549+K13811+K11717+K00384+K12527+K00549+K00549+K01874+K11717+K01739+K00549+K01761+K01761+K01761+K13811+K01761+K01739+K01874+K00549
Cyanoamino acid metabolism	ko00460	57	Tea_T1_Unigene_BMK.11092;Tea_T1_Unigene_BMK.14361;Tea_T1_Unigene_BMK.1522;Tea_T1_Unigene_BMK.23085;Tea_T1_Unigene_BMK.31727;Tea_T1_Unigene_BMK.34256;Tea_T1_Unigene_BMK.36943;Tea_T1_Unigene_BMK.63741;Tea_T1_Unigene_BMK.68192;Tea_T1_Unigene_BMK.71643;Tea_T1_Unigene_BMK.7389;Tea_T1_Unigene_BMK.77388;Tea_T1_Unigene_BMK.79489;Tea_T1_Unigene_BMK.79750;Tea_T1_Unigene_BMK.80492;Tea_T1_Unigene_BMK.81335;T…	K00600+K05350+K08248+K08249+K00681+K00600+K00600+K00600+K08249+K13035+K00600+K00600+K01188+K00600+K00600+K13034+K00600+K00600+K01188+K05350+K01188+K00681+K00600+K00600+K01188+K00600+K00600+K00600+K13034+K00600+K00600+K00600+K01188+K01188+K01188+K00600+K01501+K00600+K01188+K13034+K01501+K08249+K01188+K05350+K05350+K05350+K08249+K05350+K01501+K05349+K01188+K00600+K00600+K08249+K00681+K00600+K01188
D-Glutamine and D-glutamate metabolism	ko00471	6	Tea_T1_Unigene_BMK.11413;Tea_T1_Unigene_BMK.37314;Tea_T1_Unigene_BMK.38215;Tea_T1_Unigene_BMK.49231;Tea_T1_Unigene_BMK.81850;Tea_T1_Unigene_BMK.8987;	K00261+K00261+K00261+K00261+K00261+K00261
Glutathione metabolism	ko00480	190	Tea_T1_Unigene_BMK.11844;Tea_T1_Unigene_BMK.12160;Tea_T1_Unigene_BMK.12163;Tea_T1_Unigene_BMK.12600;Tea_T1_Unigene_BMK.1342;Tea_T1_Unigene_BMK.13866;Tea_T1_Unigene_BMK.14103;Tea_T1_Unigene_BMK.14538;Tea_T1_Unigene_BMK.1626;Tea_T1_Unigene_BMK.17327;Tea_T1_Unigene_BMK.20704;Tea_T1_Unigene_BMK.23313;Tea_T1_Unigene_BMK.26809;Tea_T1_Unigene_BMK.26873;Tea_T1_Unigene_BMK.2736;Tea_T1_Unigene_BMK.31331;Te…	K11142+K10807+K00033+K10807+K00799+K00432+K00434+K00031+K00799+K00799+K00432+K00797+K11142+K00799+K01581+K01256+K00031+K00031+K00681+K11142+K01581+K11140+K00799+K10807+K10808+K10807+K01581+K00799+K11204+K10807+K00799+K00799+K01920+K00434+K00383+K00799+K01919+K00432+K01920+K00432+K00799+K00036+K00799+K00799+K00036+K01920+K00036+K00799+K00799+K00383+K11140+K01469+K10808+K00033+K00799+K00432+K00031+…
Starch and sucrose metabolism	ko00500	307	Tea_T1_Unigene_BMK.14170;Tea_T1_Unigene_BMK.14361;Tea_T1_Unigene_BMK.15236;Tea_T1_Unigene_BMK.16010;Tea_T1_Unigene_BMK.16792;Tea_T1_Unigene_BMK.16986;Tea_T1_Unigene_BMK.18869;Tea_T1_Unigene_BMK.20596;Tea_T1_Unigene_BMK.21424;Tea_T1_Unigene_BMK.22074;Tea_T1_Unigene_BMK.24058;Tea_T1_Unigene_BMK.25536;Tea_T1_Unigene_BMK.27041;Tea_T1_Unigene_BMK.27042;Tea_T1_Unigene_BMK.27099;Tea_T1_Unigene_BMK.27725…	K01193+K05350+K01810+K01835+K01051+K00693+K00703+K01835+K00703+K00963+K00012+K01051+K00700+K00700+K00844+K00700+K00693+K01051+K01196+K13648+K00012+K01835+K00975+K01196+K13648+K00012+K00012+K00844+K01810+K01193+K00844+K12316+K01051+K00695+K00688+K00688+K00688+K00688+K01835+K01051+K00847+K01193+K01835+K00963+K00844+K01051+K01176+K13648+K08679+K00012+K13648+K01187+K00688+K00688+K00696+K00697+K13648+…
N-Glycan biosynthesis	ko00510	120	Tea_T1_Unigene_BMK.10760;Tea_T1_Unigene_BMK.11639;Tea_T1_Unigene_BMK.12631;Tea_T1_Unigene_BMK.15121;Tea_T1_Unigene_BMK.16381;Tea_T1_Unigene_BMK.16971;Tea_T1_Unigene_BMK.22134;Tea_T1_Unigene_BMK.22798;Tea_T1_Unigene_BMK.23134;Tea_T1_Unigene_BMK.23373;Tea_T1_Unigene_BMK.23833;Tea_T1_Unigene_BMK.24267;Tea_T1_Unigene_BMK.25337;Tea_T1_Unigene_BMK.25494;Tea_T1_Unigene_BMK.25715;Tea_T1_Unigene_BMK.25847…	K01230+K03845+K05546+K03842+K03849+K03849+K07151+K12666+K07151+K03846+K12670+K03850+K00737+K07151+K03844+K00726+K07151+K05546+K03848+K12666+K01230+K00721+K03848+K03843+K07432+K03843+K05546+K00736+K03844+K00737+K00729+K01230+K07151+K03844+K03845+K12670+K03848+K06316+K03847+K01001+K03849+K01230+K03846+K03846+K03846+K12666+K03850+K01228+K01228+K07151+K05546+K12670+K07432+K12666+K12666+K00737+K07252+…
Other glycan degradation	ko00511	40	Tea_T1_Unigene_BMK.10255;Tea_T1_Unigene_BMK.13687;Tea_T1_Unigene_BMK.18893;Tea_T1_Unigene_BMK.19139;Tea_T1_Unigene_BMK.20853;Tea_T1_Unigene_BMK.20992;Tea_T1_Unigene_BMK.24278;Tea_T1_Unigene_BMK.25765;Tea_T1_Unigene_BMK.29603;Tea_T1_Unigene_BMK.42215;Tea_T1_Unigene_BMK.50506;Tea_T1_Unigene_BMK.51894;Tea_T1_Unigene_BMK.51895;Tea_T1_Unigene_BMK.6205;Tea_T1_Unigene_BMK.6537;Tea_T1_Unigene_BMK.66244;T…	K12311+K12311+K12311+K12311+K01444+K12311+K12373+K12373+K01201+K12373+K12373+K12311+K12311+K01201+K12373+K12373+K01227+K12309+K12373+K01190+K01201+K12309+K12373+K12373+K12309+K12373+K01206+K01444+K01191+K12373+K12309+K12373+K12311+K01190+K12111+K12311+K12373+K01191+K12373+K12311
Mucin type O-Glycan biosynthesis	ko00512	13	Tea_T1_Unigene_BMK.14732;Tea_T1_Unigene_BMK.3247;Tea_T1_Unigene_BMK.34141;Tea_T1_Unigene_BMK.34495;Tea_T1_Unigene_BMK.35270;Tea_T1_Unigene_BMK.45667;Tea_T1_Unigene_BMK.46256;Tea_T1_Unigene_BMK.46257;Tea_T1_Unigene_BMK.47147;Tea_T1_Unigene_BMK.55228;Tea_T1_Unigene_BMK.8160;Tea_T1_Unigene_BMK.81944;Tea_T1_Unigene_BMK.84961;	K00710+K00710+K00710+K00710+K00710+K00710+K00710+K00710+K00710+K00710+K00710+K00710+K00710
Various types of N-glycan biosynthesis	ko00513	2	Tea_T1_Unigene_BMK.34891;Tea_T1_Unigene_BMK.47377;	K03843+K03845
Other types of O-glycan biosynthesis	ko00514	13	Tea_T1_Unigene_BMK.23553;Tea_T1_Unigene_BMK.27802;Tea_T1_Unigene_BMK.34217;Tea_T1_Unigene_BMK.40858;Tea_T1_Unigene_BMK.40859;Tea_T1_Unigene_BMK.49424;Tea_T1_Unigene_BMK.80426;Tea_T1_Unigene_BMK.85058;Tea_T1_Unigene_BMK.9091;Tea_T3_Unigene_BMK.2593;Tea_T3_Unigene_BMK.285;Tea_T3_Unigene_BMK.4085;Tea_T4_Unigene_BMK.64123;	K13667+K09667+K09667+K00728+K00728+K00728+K09667+K00728+K09667+K09667+K09667+K09667+K03691
Amino sugar and nucleotide sugar metabolism	ko00520	243	Tea_T1_Unigene_BMK.10132;Tea_T1_Unigene_BMK.10133;Tea_T1_Unigene_BMK.11758;Tea_T1_Unigene_BMK.13971;Tea_T1_Unigene_BMK.1496;Tea_T1_Unigene_BMK.15061;Tea_T1_Unigene_BMK.15079;Tea_T1_Unigene_BMK.15236;Tea_T1_Unigene_BMK.16010;Tea_T1_Unigene_BMK.16059;Tea_T1_Unigene_BMK.19293;Tea_T1_Unigene_BMK.19664;Tea_T1_Unigene_BMK.20596;Tea_T1_Unigene_BMK.2125;Tea_T1_Unigene_BMK.22074;Tea_T1_Unigene_BMK.2295;Te…	K00972+K00972+K01836+K00849+K00849+K01183+K01836+K01810+K01835+K01711+K00849+K01183+K01835+K00326+K00963+K01183+K01784+K00012+K01183+K12373+K12373+K01183+K00844+K13648+K01711+K00012+K01835+K00975+K00966+K01183+K13648+K00012+K00012+K00844+K01810+K00972+K00844+K00698+K12373+K01835+K00972+K00847+K01835+K01183+K00963+K12373+K00844+K01183+K01840+K01840+K00820+K13648+K08679+K01836+K00012+K13648+K01809+…
Streptomycin biosynthesis	ko00521	1	Tea_T3_Unigene_BMK.17585;	K01835
Glycosaminoglycan degradation	ko00531	31	Tea_T1_Unigene_BMK.21345;Tea_T1_Unigene_BMK.24278;Tea_T1_Unigene_BMK.25765;Tea_T1_Unigene_BMK.29068;Tea_T1_Unigene_BMK.42215;Tea_T1_Unigene_BMK.50506;Tea_T1_Unigene_BMK.65262;Tea_T1_Unigene_BMK.6537;Tea_T1_Unigene_BMK.66244;Tea_T1_Unigene_BMK.74099;Tea_T1_Unigene_BMK.74566;Tea_T1_Unigene_BMK.8643;Tea_T1_Unigene_BMK.9365;Tea_T2_Unigene_BMK.12069;Tea_T2_Unigene_BMK.17088;Tea_T2_Unigene_BMK.19468;Te…	K01205+K12373+K12373+K01205+K12373+K12373+K10532+K12373+K12373+K12309+K12373+K12309+K12373+K12373+K12309+K12373+K12373+K10532+K12309+K12373+K07964+K07964+K01205+K12373+K01205+K01205+K01205+K12373+K07964+K07964+K07964
Glycosaminoglycan biosynthesis - chondroitin sulfate	ko00532	1	Tea_T1_Unigene_BMK.68358;	K00733
Glycosaminoglycan biosynthesis - heparan sulfate	ko00534	4	Tea_T1_Unigene_BMK.15305;Tea_T1_Unigene_BMK.4670;Tea_T1_Unigene_BMK.57575;Tea_T1_Unigene_BMK.68358;	K08104+K02577+K02370+K00733
Peptidoglycan biosynthesis	ko00550	8	Tea_T1_Unigene_BMK.13721;Tea_T1_Unigene_BMK.65159;Tea_T3_Unigene_BMK.15717;Tea_T3_Unigene_BMK.17244;Tea_T3_Unigene_BMK.17594;Tea_T3_Unigene_BMK.91;Tea_T3_Unigene_BMK.9446;Tea_T4_Unigene_BMK.70307;	K05366+K03980+K07258+K07258+K05515+K00790+K07259+K03980
Glycerolipid metabolism	ko00561	130	Tea_T1_Unigene_BMK.10673;Tea_T1_Unigene_BMK.13511;Tea_T1_Unigene_BMK.22398;Tea_T1_Unigene_BMK.22399;Tea_T1_Unigene_BMK.23455;Tea_T1_Unigene_BMK.25145;Tea_T1_Unigene_BMK.25260;Tea_T1_Unigene_BMK.26268;Tea_T1_Unigene_BMK.29165;Tea_T1_Unigene_BMK.30440;Tea_T1_Unigene_BMK.33501;Tea_T1_Unigene_BMK.33543;Tea_T1_Unigene_BMK.35827;Tea_T1_Unigene_BMK.3696;Tea_T1_Unigene_BMK.38056;Tea_T1_Unigene_BMK.38057;…	K01046+K00128+K13506+K13506+K00901+K14674+K14085+K00011+K13506+K13517+K00679+K13523+K11155+K01080+K13523+K13523+K07407+K14674+K13508+K14085+K00864+K00864+K00128+K00901+K00901+K11160+K13513+K00655+K11155+K03715+K13523+K00128+K00128+K03715+K01189+K07407+K00128+K07407+K09480+K00002+K00864+K13523+K00128+K06119+K14674+K00901+K11155+K13517+K14674+K00011+K01189+K09881+K14085+K00128+K00679+K13509+K14674+…
Inositol phosphate metabolism	ko00562	162	Tea_T1_Unigene_BMK.129;Tea_T1_Unigene_BMK.13609;Tea_T1_Unigene_BMK.14787;Tea_T1_Unigene_BMK.14968;Tea_T1_Unigene_BMK.1533;Tea_T1_Unigene_BMK.17200;Tea_T1_Unigene_BMK.18455;Tea_T1_Unigene_BMK.19326;Tea_T1_Unigene_BMK.19350;Tea_T1_Unigene_BMK.19972;Tea_T1_Unigene_BMK.21049;Tea_T1_Unigene_BMK.21116;Tea_T1_Unigene_BMK.21284;Tea_T1_Unigene_BMK.22253;Tea_T1_Unigene_BMK.22717;Tea_T1_Unigene_BMK.24389;Te…	K01858+K05857+K10572+K05859+K05859+K00889+K00140+K00923+K00328+K00914+K05859+K01099+K01099+K00922+K00921+K00923+K10572+K01099+K01099+K05858+K00469+K00889+K00889+K00888+K00911+K00923+K01099+K00913+K00914+K00469+K00140+K10572+K01803+K05858+K13711+K00469+K00914+K00914+K00921+K00921+K00469+K01099+K03103+K03103+K00469+K00889+K05858+K05857+K05857+K05857+K01110+K01110+K05857+K01106+K01106+K01092+K00889+…
Glycosylphosphatidylinositol(GPI)-anchor biosynthesis	ko00563	40	Tea_T1_Unigene_BMK.12297;Tea_T1_Unigene_BMK.13273;Tea_T1_Unigene_BMK.15283;Tea_T1_Unigene_BMK.16132;Tea_T1_Unigene_BMK.16640;Tea_T1_Unigene_BMK.18816;Tea_T1_Unigene_BMK.27357;Tea_T1_Unigene_BMK.42377;Tea_T1_Unigene_BMK.44694;Tea_T1_Unigene_BMK.52416;Tea_T1_Unigene_BMK.60716;Tea_T1_Unigene_BMK.60905;Tea_T1_Unigene_BMK.63302;Tea_T1_Unigene_BMK.67568;Tea_T1_Unigene_BMK.67744;Tea_T1_Unigene_BMK.70518…	K05310+K05292+K07542+K05283+K05283+K05289+K05292+K03857+K05294+K05290+K05283+K05310+K03861+K03857+K05286+K09658+K05289+K03434+K07542+K05292+K05283+K05286+K03859+K05289+K05293+K07541+K05289+K05292+K05288+K03859+K05310+K05286+K03861+K05285+K05292+K03859+K05284+K05284+K03858+K05283
Glycerophospholipid metabolism	ko00564	162	Tea_T1_Unigene_BMK.10256;Tea_T1_Unigene_BMK.11128;Tea_T1_Unigene_BMK.11590;Tea_T1_Unigene_BMK.1241;Tea_T1_Unigene_BMK.12900;Tea_T1_Unigene_BMK.14539;Tea_T1_Unigene_BMK.14544;Tea_T1_Unigene_BMK.15253;Tea_T1_Unigene_BMK.1926;Tea_T1_Unigene_BMK.19712;Tea_T1_Unigene_BMK.20255;Tea_T1_Unigene_BMK.20264;Tea_T1_Unigene_BMK.20451;Tea_T1_Unigene_BMK.22398;Tea_T1_Unigene_BMK.22399;Tea_T1_Unigene_BMK.22512;T…	K00111+K01115+K08729+K00111+K00894+K01115+K01613+K13510+K01115+K13511+K00993+K00111+K00111+K13506+K13506+K13514+K13514+K00901+K14674+K06129+K13506+K00981+K13517+K00981+K00623+K13523+K00894+K01080+K13523+K13523+K06129+K06129+K14674+K13510+K00111+K13508+K01115+K00981+K00967+K08729+K14156+K00623+K00901+K00901+K00968+K13513+K06130+K00111+K00006+K06129+K00993+K00655+K13523+K06129+K00968+K06130+K01114+…
Ether lipid metabolism	ko00565	58	Tea_T1_Unigene_BMK.11128;Tea_T1_Unigene_BMK.14539;Tea_T1_Unigene_BMK.15253;Tea_T1_Unigene_BMK.1926;Tea_T1_Unigene_BMK.20255;Tea_T1_Unigene_BMK.25145;Tea_T1_Unigene_BMK.26292;Tea_T1_Unigene_BMK.3696;Tea_T1_Unigene_BMK.40596;Tea_T1_Unigene_BMK.42374;Tea_T1_Unigene_BMK.44017;Tea_T1_Unigene_BMK.50542;Tea_T1_Unigene_BMK.60055;Tea_T1_Unigene_BMK.66807;Tea_T1_Unigene_BMK.66808;Tea_T1_Unigene_BMK.69237;T…	K01115+K01115+K13510+K01115+K00993+K14674+K01062+K01080+K14674+K13510+K01115+K01062+K00993+K01114+K01114+K01115+K13510+K01114+K01114+K00993+K01114+K01115+K01115+K14674+K13510+K01115+K01115+K01062+K14674+K00993+K01114+K01115+K01115+K13510+K14674+K01115+K01115+K01115+K13510+K14674+K01115+K13510+K01114+K01115+K01115+K14674+K14674+K01047+K01115+K01115+K14674+K01115+K14674+K01115+K13510+K13519+K14674+…
Arachidonic acid metabolism	ko00590	44	Tea_T1_Unigene_BMK.13866;Tea_T1_Unigene_BMK.20704;Tea_T1_Unigene_BMK.25145;Tea_T1_Unigene_BMK.31727;Tea_T1_Unigene_BMK.40596;Tea_T1_Unigene_BMK.48738;Tea_T1_Unigene_BMK.48739;Tea_T1_Unigene_BMK.60011;Tea_T1_Unigene_BMK.62215;Tea_T1_Unigene_BMK.74456;Tea_T1_Unigene_BMK.77698;Tea_T1_Unigene_BMK.78789;Tea_T1_Unigene_BMK.83656;Tea_T1_Unigene_BMK.9804;Tea_T2_Unigene_BMK.22211;Tea_T2_Unigene_BMK.3664;T…	K00432+K00432+K14674+K00681+K14674+K05309+K05309+K00432+K00432+K00432+K00432+K14674+K14674+K07422+K14674+K00432+K00681+K01254+K14674+K00432+K00432+K00432+K00432+K00432+K00432+K00432+K00432+K00432+K00432+K14674+K14674+K01047+K00432+K00432+K14674+K01254+K01254+K05309+K14674+K00681+K14674+K00432+K14674+K01254
Linoleic acid metabolism	ko00591	7	Tea_T2_Unigene_BMK.22296;Tea_T2_Unigene_BMK.22497;Tea_T2_Unigene_BMK.27393;Tea_T3_Unigene_BMK.16599;Tea_T3_Unigene_BMK.5196;Tea_T3_Unigene_BMK.9288;Tea_T4_Unigene_BMK.12704;	K00454+K00454+K00454+K07424+K07424+K07424+K14674
alpha-Linolenic acid metabolism	ko00592	42	Tea_T1_Unigene_BMK.10263;Tea_T1_Unigene_BMK.16567;Tea_T1_Unigene_BMK.25145;Tea_T1_Unigene_BMK.34562;Tea_T1_Unigene_BMK.34563;Tea_T1_Unigene_BMK.40596;Tea_T1_Unigene_BMK.42548;Tea_T1_Unigene_BMK.45081;Tea_T1_Unigene_BMK.47257;Tea_T1_Unigene_BMK.47258;Tea_T1_Unigene_BMK.62299;Tea_T1_Unigene_BMK.78269;Tea_T1_Unigene_BMK.78789;Tea_T1_Unigene_BMK.83656;Tea_T2_Unigene_BMK.22211;Tea_T2_Unigene_BMK.22296…	K00232+K00232+K14674+K00232+K00232+K14674+K00232+K00232+K00232+K00232+K00232+K00232+K14674+K14674+K14674+K00454+K00454+K10526+K00454+K00232+K00232+K14674+K00232+K05894+K00232+K01723+K10528+K10527+K00232+K10527+K14674+K00232+K00232+K10525+K14674+K00232+K01047+K14674+K14674+K14674+K01723+K14674
Sphingolipid metabolism	ko00600	58	Tea_T1_Unigene_BMK.1025;Tea_T1_Unigene_BMK.14063;Tea_T1_Unigene_BMK.20090;Tea_T1_Unigene_BMK.21870;Tea_T1_Unigene_BMK.24257;Tea_T1_Unigene_BMK.28055;Tea_T1_Unigene_BMK.29603;Tea_T1_Unigene_BMK.3696;Tea_T1_Unigene_BMK.38413;Tea_T1_Unigene_BMK.40406;Tea_T1_Unigene_BMK.45453;Tea_T1_Unigene_BMK.45454;Tea_T1_Unigene_BMK.46976;Tea_T1_Unigene_BMK.48317;Tea_T1_Unigene_BMK.50667;Tea_T1_Unigene_BMK.57649;T…	K00654+K00654+K12349+K01634+K04714+K00654+K01201+K01080+K07407+K04718+K04712+K04712+K00654+K04715+K00720+K12349+K12350+K12349+K01201+K01634+K04712+K04711+K04713+K04715+K01189+K07407+K04715+K01634+K12349+K07407+K12349+K12309+K12349+K01190+K04712+K01201+K01634+K01189+K12309+K04714+K00654+K12309+K04713+K12349+K04713+K12309+K00654+K01130+K01190+K07407+K01634+K07407+K04711+K00654+K04712+K12349+K04711+…
Glycosphingolipid biosynthesis - lacto and neolacto series	ko00601	1	Tea_T1_Unigene_BMK.39171;	K07819
Glycosphingolipid biosynthesis - globo series	ko00603	26	Tea_T1_Unigene_BMK.24278;Tea_T1_Unigene_BMK.25765;Tea_T1_Unigene_BMK.31125;Tea_T1_Unigene_BMK.38413;Tea_T1_Unigene_BMK.42215;Tea_T1_Unigene_BMK.50506;Tea_T1_Unigene_BMK.6537;Tea_T1_Unigene_BMK.66244;Tea_T1_Unigene_BMK.6963;Tea_T1_Unigene_BMK.69995;Tea_T1_Unigene_BMK.72320;Tea_T1_Unigene_BMK.74566;Tea_T1_Unigene_BMK.85519;Tea_T1_Unigene_BMK.86180;Tea_T1_Unigene_BMK.9365;Tea_T2_Unigene_BMK.12069;Te…	K12373+K12373+K01204+K07407+K12373+K12373+K12373+K12373+K01189+K07407+K07407+K12373+K01988+K01189+K12373+K12373+K12373+K12373+K12373+K07407+K07407+K01988+K01988+K12373+K01988+K12373
Glycosphingolipid biosynthesis - ganglio series	ko00604	20	Tea_T1_Unigene_BMK.24278;Tea_T1_Unigene_BMK.25765;Tea_T1_Unigene_BMK.39607;Tea_T1_Unigene_BMK.42215;Tea_T1_Unigene_BMK.50506;Tea_T1_Unigene_BMK.6537;Tea_T1_Unigene_BMK.66244;Tea_T1_Unigene_BMK.74099;Tea_T1_Unigene_BMK.74566;Tea_T1_Unigene_BMK.85276;Tea_T1_Unigene_BMK.8643;Tea_T1_Unigene_BMK.9365;Tea_T2_Unigene_BMK.12069;Tea_T2_Unigene_BMK.17088;Tea_T2_Unigene_BMK.19468;Tea_T2_Unigene_BMK.4457;Tea…	K12373+K12373+K03372+K12373+K12373+K12373+K12373+K12309+K12373+K03372+K12309+K12373+K12373+K12309+K12373+K12373+K12309+K12373+K12373+K12373
Pyruvate metabolism	ko00620	239	Tea_T1_Unigene_BMK.10014;Tea_T1_Unigene_BMK.1306;Tea_T1_Unigene_BMK.13511;Tea_T1_Unigene_BMK.13518;Tea_T1_Unigene_BMK.14927;Tea_T1_Unigene_BMK.16957;Tea_T1_Unigene_BMK.17594;Tea_T1_Unigene_BMK.17706;Tea_T1_Unigene_BMK.18905;Tea_T1_Unigene_BMK.19117;Tea_T1_Unigene_BMK.22175;Tea_T1_Unigene_BMK.23028;Tea_T1_Unigene_BMK.24831;Tea_T1_Unigene_BMK.25260;Tea_T1_Unigene_BMK.25416;Tea_T1_Unigene_BMK.26093;…	K00025+K00382+K00128+K00626+K00873+K00025+K01895+K01958+K00029+K00626+K01895+K00029+K01069+K14085+K01895+K00162+K00011+K00626+K00162+K00028+K01006+K11262+K01958+K00025+K00627+K01006+K00161+K00028+K00626+K00626+K00626+K00382+K00016+K00016+K00873+K00029+K11262+K11262+K00873+K00026+K00026+K00025+K00028+K00627+K00627+K00627+K14085+K01958+K00873+K00161+K00161+K00128+K11262+K11262+K00102+K00025+K00026+…
Dioxin degradation	ko00621	2	Tea_T3_Unigene_BMK.10179;Tea_T3_Unigene_BMK.16934;	K02554+K04021
Xylene degradation	ko00622	2	Tea_T3_Unigene_BMK.10179;Tea_T3_Unigene_BMK.16934;	K02554+K04021
Toluene degradation	ko00623	1	Tea_T3_Unigene_BMK.15938;	K00241
Chloroalkane and chloroalkene degradation	ko00625	2	Tea_T1_Unigene_BMK.13511;Tea_T3_Unigene_BMK.14349;	K00128+K13954
Naphthalene degradation	ko00626	1	Tea_T3_Unigene_BMK.14349;	K13954
Aminobenzoate degradation	ko00627	1	Tea_T3_Unigene_BMK.8191;	K00517
Glyoxylate and dicarboxylate metabolism	ko00630	99	Tea_T1_Unigene_BMK.10014;Tea_T1_Unigene_BMK.1091;Tea_T1_Unigene_BMK.11808;Tea_T1_Unigene_BMK.13518;Tea_T1_Unigene_BMK.16957;Tea_T1_Unigene_BMK.17391;Tea_T1_Unigene_BMK.19117;Tea_T1_Unigene_BMK.23497;Tea_T1_Unigene_BMK.25965;Tea_T1_Unigene_BMK.26862;Tea_T1_Unigene_BMK.28479;Tea_T1_Unigene_BMK.28740;Tea_T1_Unigene_BMK.30611;Tea_T1_Unigene_BMK.3208;Tea_T1_Unigene_BMK.32608;Tea_T1_Unigene_BMK.34273;T…	K00025+K01681+K01681+K00626+K00025+K01091+K00626+K01647+K01681+K00626+K11517+K01681+K01647+K01647+K01681+K00025+K00626+K00626+K00626+K01681+K00026+K00026+K00025+K01433+K11517+K01681+K00025+K00026+K01681+K01681+K01647+K01681+K00026+K00026+K11517+K11517+K01681+K11517+K01681+K00026+K01681+K01681+K00026+K01681+K01602+K01681+K01681+K01455+K00122+K11517+K00026+K01602+K11517+K01433+K11517+K01602+K00026+…
Propanoate metabolism	ko00640	122	Tea_T1_Unigene_BMK.11255;Tea_T1_Unigene_BMK.12268;Tea_T1_Unigene_BMK.13511;Tea_T1_Unigene_BMK.13518;Tea_T1_Unigene_BMK.17594;Tea_T1_Unigene_BMK.18455;Tea_T1_Unigene_BMK.19117;Tea_T1_Unigene_BMK.21339;Tea_T1_Unigene_BMK.22175;Tea_T1_Unigene_BMK.2379;Tea_T1_Unigene_BMK.24934;Tea_T1_Unigene_BMK.25260;Tea_T1_Unigene_BMK.25416;Tea_T1_Unigene_BMK.26468;Tea_T1_Unigene_BMK.26469;Tea_T1_Unigene_BMK.26862;…	K13524+K00249+K00128+K00626+K01895+K00140+K00626+K01899+K01895+K00249+K01900+K14085+K01895+K01899+K01899+K00626+K07511+K07515+K11262+K07511+K00140+K05605+K05605+K01900+K01900+K00626+K00626+K00626+K00016+K00016+K11262+K11262+K07515+K07515+K07515+K14085+K13524+K13524+K01900+K00128+K07511+K11262+K11262+K05605+K00128+K00016+K00128+K01900+K00140+K01961+K05605+K00140+K01578+K00128+K05605+K01692+K05605+…
Butanoate metabolism	ko00650	72	Tea_T1_Unigene_BMK.11255;Tea_T1_Unigene_BMK.12625;Tea_T1_Unigene_BMK.13518;Tea_T1_Unigene_BMK.19117;Tea_T1_Unigene_BMK.19973;Tea_T1_Unigene_BMK.26093;Tea_T1_Unigene_BMK.26862;Tea_T1_Unigene_BMK.27336;Tea_T1_Unigene_BMK.27388;Tea_T1_Unigene_BMK.30638;Tea_T1_Unigene_BMK.30873;Tea_T1_Unigene_BMK.3231;Tea_T1_Unigene_BMK.3232;Tea_T1_Unigene_BMK.36889;Tea_T1_Unigene_BMK.37929;Tea_T1_Unigene_BMK.38235;T…	K13524+K01640+K00626+K00626+K01580+K00162+K00626+K00162+K07511+K07515+K07511+K01641+K01641+K00139+K01641+K00161+K00626+K00626+K00626+K01027+K07515+K07515+K07515+K01652+K13524+K13524+K00161+K00161+K07511+K01027+K01692+K01580+K01640+K01641+K00135+K01652+K00074+K00139+K07511+K01653+K01580+K01653+K01653+K01692+K00161+K01640+K01641+K00162+K07511+K00162+K07250+K00241+K01641+K01692+K00162+K01580+K00162+…
C5-Branched dibasic acid metabolism	ko00660	17	Tea_T1_Unigene_BMK.37756;Tea_T1_Unigene_BMK.4565;Tea_T1_Unigene_BMK.70067;Tea_T1_Unigene_BMK.7364;Tea_T1_Unigene_BMK.80633;Tea_T2_Unigene_BMK.22982;Tea_T2_Unigene_BMK.30792;Tea_T2_Unigene_BMK.35445;Tea_T2_Unigene_BMK.35446;Tea_T3_Unigene_BMK.12470;Tea_T3_Unigene_BMK.15574;Tea_T3_Unigene_BMK.33978;Tea_T3_Unigene_BMK.34436;Tea_T3_Unigene_BMK.3597;Tea_T3_Unigene_BMK.4430;Tea_T3_Unigene_BMK.658;Tea_T…	K01704+K01652+K01703+K01703+K01652+K01653+K01703+K01653+K01653+K01704+K01703+K01703+K01703+K01652+K01652+K01703+K01652
One carbon pool by folate	ko00670	61	Tea_T1_Unigene_BMK.11092;Tea_T1_Unigene_BMK.11562;Tea_T1_Unigene_BMK.14983;Tea_T1_Unigene_BMK.16540;Tea_T1_Unigene_BMK.16815;Tea_T1_Unigene_BMK.1807;Tea_T1_Unigene_BMK.28244;Tea_T1_Unigene_BMK.30869;Tea_T1_Unigene_BMK.34256;Tea_T1_Unigene_BMK.36099;Tea_T1_Unigene_BMK.36943;Tea_T1_Unigene_BMK.4320;Tea_T1_Unigene_BMK.44003;Tea_T1_Unigene_BMK.47049;Tea_T1_Unigene_BMK.49688;Tea_T1_Unigene_BMK.49689;T…	K00600+K00288+K00602+K00604+K00287+K00602+K11787+K00288+K00600+K00289+K00600+K00289+K01433+K11787+K00560+K00560+K01491+K00605+K00605+K00600+K00602+K00600+K13998+K01934+K00600+K13998+K00600+K00600+K00605+K01934+K00602+K00600+K11787+K00600+K00297+K00600+K00600+K00600+K00601+K01433+K00297+K00600+K00600+K00605+K00600+K00600+K00605+K00600+K00600+K13998+K00600+K00297+K00605+K00605+K01934+K00600+K00600+…
Methane metabolism	ko00680	17	Tea_T1_Unigene_BMK.2624;Tea_T1_Unigene_BMK.37931;Tea_T1_Unigene_BMK.48044;Tea_T1_Unigene_BMK.50774;Tea_T3_Unigene_BMK.10656;Tea_T3_Unigene_BMK.10941;Tea_T3_Unigene_BMK.11483;Tea_T3_Unigene_BMK.12148;Tea_T3_Unigene_BMK.12149;Tea_T3_Unigene_BMK.12858;Tea_T3_Unigene_BMK.14286;Tea_T3_Unigene_BMK.16792;Tea_T3_Unigene_BMK.23275;Tea_T3_Unigene_BMK.3125;Tea_T3_Unigene_BMK.5370;Tea_T3_Unigene_BMK.6721;Tea…	K01070+K03781+K03841+K03781+K00925+K01070+K03781+K03781+K03781+K03782+K00123+K01595+K03782+K03782+K00297+K01595+K00865
Carbon fixation in photosynthetic organisms	ko00710	204	Tea_T1_Unigene_BMK.26783;Tea_T1_Unigene_BMK.27977;Tea_T1_Unigene_BMK.2878;Tea_T1_Unigene_BMK.34603;Tea_T1_Unigene_BMK.38098;Tea_T1_Unigene_BMK.38340;Tea_T1_Unigene_BMK.42090;Tea_T1_Unigene_BMK.42979;Tea_T1_Unigene_BMK.44224;Tea_T1_Unigene_BMK.51127;Tea_T1_Unigene_BMK.54474;Tea_T1_Unigene_BMK.57711;Tea_T1_Unigene_BMK.58635;Tea_T1_Unigene_BMK.58636;Tea_T1_Unigene_BMK.58637;Tea_T1_Unigene_BMK.58783;…	K00615+K00028+K01006+K00615+K01006+K00028+K00029+K00873+K00028+K05298+K00025+K00026+K00615+K00615+K00615+K05298+K01595+K03841+K03841+K00028+K00813+K03841+K00873+K01803+K00029+K01807+K01100+K01623+K03841+K03841+K01610+K01595+K00026+K00026+K01803+K00029+K00873+K01595+K00814+K03841+K01006+K00873+K00615+K00029+K01623+K00873+K01807+K00873+K03841+K01595+K01807+K00615+K00026+K01602+K01623+K01100+K00855+…
Carbon fixation pathways in prokaryotes	ko00720	1	Tea_T1_Unigene_BMK.84742;	K01679
Thiamine metabolism	ko00730	18	Tea_T1_Unigene_BMK.19544;Tea_T1_Unigene_BMK.21720;Tea_T1_Unigene_BMK.21721;Tea_T1_Unigene_BMK.5126;Tea_T1_Unigene_BMK.59119;Tea_T1_Unigene_BMK.70049;Tea_T1_Unigene_BMK.74403;Tea_T3_Unigene_BMK.2693;Tea_T3_Unigene_BMK.31007;Tea_T3_Unigene_BMK.33904;Tea_T3_Unigene_BMK.34042;Tea_T3_Unigene_BMK.34414;Tea_T3_Unigene_BMK.34425;Tea_T3_Unigene_BMK.7423;Tea_T3_Unigene_BMK.8430;Tea_T4_Unigene_BMK.11504;Tea…	K00949+K04487+K04487+K00878+K00878+K00949+K11717+K11717+K04487+K04487+K03147+K03147+K03147+K03147+K11717+K00878+K14153+K03147
Riboflavin metabolism	ko00740	15	Tea_T1_Unigene_BMK.13034;Tea_T1_Unigene_BMK.26164;Tea_T1_Unigene_BMK.52566;Tea_T1_Unigene_BMK.74108;Tea_T1_Unigene_BMK.74455;Tea_T1_Unigene_BMK.75497;Tea_T1_Unigene_BMK.76747;Tea_T2_Unigene_BMK.23701;Tea_T2_Unigene_BMK.25650;Tea_T2_Unigene_BMK.51241;Tea_T3_Unigene_BMK.30814;Tea_T3_Unigene_BMK.6620;Tea_T4_Unigene_BMK.45311;Tea_T4_Unigene_BMK.61780;Tea_T4_Unigene_BMK.65259;	K00953+K00861+K01078+K00861+K00953+K14652+K00793+K14652+K14410+K14652+K00793+K11752+K00794+K11752+K00793
Vitamin B6 metabolism	ko00750	20	Tea_T1_Unigene_BMK.12207;Tea_T1_Unigene_BMK.14820;Tea_T1_Unigene_BMK.40370;Tea_T1_Unigene_BMK.40792;Tea_T1_Unigene_BMK.50892;Tea_T1_Unigene_BMK.50893;Tea_T1_Unigene_BMK.56266;Tea_T1_Unigene_BMK.62488;Tea_T1_Unigene_BMK.66852;Tea_T1_Unigene_BMK.81803;Tea_T2_Unigene_BMK.12277;Tea_T2_Unigene_BMK.41674;Tea_T3_Unigene_BMK.12276;Tea_T3_Unigene_BMK.17029;Tea_T3_Unigene_BMK.20436;Tea_T3_Unigene_BMK.22583…	K13248+K13248+K00831+K00275+K00868+K00868+K13248+K06215+K01733+K00868+K06215+K06215+K06215+K00868+K06215+K06215+K06215+K06215+K01733+K01733
Nicotinate and nicotinamide metabolism	ko00760	33	Tea_T1_Unigene_BMK.54783;Tea_T1_Unigene_BMK.54784;Tea_T1_Unigene_BMK.56523;Tea_T1_Unigene_BMK.570;Tea_T1_Unigene_BMK.59582;Tea_T1_Unigene_BMK.65546;Tea_T1_Unigene_BMK.70445;Tea_T1_Unigene_BMK.72576;Tea_T1_Unigene_BMK.73493;Tea_T1_Unigene_BMK.7369;Tea_T1_Unigene_BMK.75174;Tea_T1_Unigene_BMK.78671;Tea_T1_Unigene_BMK.83262;Tea_T1_Unigene_BMK.9330;Tea_T2_Unigene_BMK.21528;Tea_T2_Unigene_BMK.27566;Tea…	K03783+K03783+K03517+K01950+K01950+K03787+K03517+K06210+K03787+K01081+K00767+K00278+K01081+K00763+K06210+K01081+K03787+K00767+K00858+K03426+K00767+K00858+K00325+K11751+K01081+K03426+K00278+K00763+K03783+K03517+K01916+K00763+K03787
Pantothenate and CoA biosynthesis	ko00770	59	Tea_T1_Unigene_BMK.11017;Tea_T1_Unigene_BMK.11018;Tea_T1_Unigene_BMK.11475;Tea_T1_Unigene_BMK.12589;Tea_T1_Unigene_BMK.17798;Tea_T1_Unigene_BMK.22046;Tea_T1_Unigene_BMK.22047;Tea_T1_Unigene_BMK.29928;Tea_T1_Unigene_BMK.37072;Tea_T1_Unigene_BMK.3860;Tea_T1_Unigene_BMK.45316;Tea_T1_Unigene_BMK.4565;Tea_T1_Unigene_BMK.4579;Tea_T1_Unigene_BMK.51213;Tea_T1_Unigene_BMK.51218;Tea_T1_Unigene_BMK.51219;Te…	K01431+K01431+K01598+K01431+K00207+K01922+K01922+K00053+K09680+K02318+K00826+K01652+K01464+K09680+K00606+K00606+K01464+K00826+K02318+K00826+K00053+K00606+K01918+K01464+K00826+K09680+K01652+K00859+K00826+K01464+K09680+K00053+K01653+K01464+K01653+K01653+K00606+K01598+K01431+K00826+K00053+K09680+K00053+K01918+K00826+K00053+K09680+K00606+K01652+K01652+K00826+K00053+K01652+K00826+K00207+K00606+K02318+…
Biotin metabolism	ko00780	9	Tea_T1_Unigene_BMK.33644;Tea_T1_Unigene_BMK.33645;Tea_T1_Unigene_BMK.69847;Tea_T1_Unigene_BMK.70390;Tea_T2_Unigene_BMK.50552;Tea_T2_Unigene_BMK.54183;Tea_T4_Unigene_BMK.24844;Tea_T4_Unigene_BMK.27353;Tea_T4_Unigene_BMK.57888;	K01942+K01942+K00833+K00652+K00652+K01012+K00833+K01012+K00652
Lipoic acid metabolism	ko00785	11	Tea_T1_Unigene_BMK.11222;Tea_T1_Unigene_BMK.17290;Tea_T1_Unigene_BMK.28274;Tea_T1_Unigene_BMK.70761;Tea_T2_Unigene_BMK.25230;Tea_T2_Unigene_BMK.37313;Tea_T3_Unigene_BMK.1660;Tea_T3_Unigene_BMK.34387;Tea_T4_Unigene_BMK.57086;Tea_T4_Unigene_BMK.64555;Tea_T4_Unigene_BMK.71163;	K10105+K03644+K03801+K03644+K03644+K03801+K03644+K03644+K03801+K03801+K03644
Folate biosynthesis	ko00790	24	Tea_T1_Unigene_BMK.16815;Tea_T1_Unigene_BMK.28951;Tea_T1_Unigene_BMK.33589;Tea_T1_Unigene_BMK.35831;Tea_T1_Unigene_BMK.40383;Tea_T1_Unigene_BMK.41084;Tea_T1_Unigene_BMK.63196;Tea_T1_Unigene_BMK.65565;Tea_T1_Unigene_BMK.72648;Tea_T1_Unigene_BMK.74148;Tea_T1_Unigene_BMK.78602;Tea_T1_Unigene_BMK.83448;Tea_T2_Unigene_BMK.47291;Tea_T2_Unigene_BMK.47831;Tea_T2_Unigene_BMK.51136;Tea_T3_Unigene_BMK.32198…	K00287+K01495+K00357+K01737+K01737+K01077+K01495+K13950+K01930+K13998+K13998+K01633+K01113+K01930+K01495+K13998+K01930+K13941+K01633+K01633+K13941+K01930+K01113+K01307
Retinol metabolism	ko00830	9	Tea_T1_Unigene_BMK.2593;Tea_T1_Unigene_BMK.30623;Tea_T1_Unigene_BMK.32871;Tea_T1_Unigene_BMK.35827;Tea_T1_Unigene_BMK.6079;Tea_T3_Unigene_BMK.11379;Tea_T3_Unigene_BMK.16599;Tea_T3_Unigene_BMK.5196;Tea_T3_Unigene_BMK.9288;	K00121+K11147+K11147+K11155+K11155+K07408+K07424+K07424+K07424
Porphyrin and chlorophyll metabolism	ko00860	112	Tea_T1_Unigene_BMK.14811;Tea_T1_Unigene_BMK.2320;Tea_T1_Unigene_BMK.24057;Tea_T1_Unigene_BMK.27982;Tea_T1_Unigene_BMK.29565;Tea_T1_Unigene_BMK.32148;Tea_T1_Unigene_BMK.3223;Tea_T1_Unigene_BMK.33537;Tea_T1_Unigene_BMK.35080;Tea_T1_Unigene_BMK.36353;Tea_T1_Unigene_BMK.38231;Tea_T1_Unigene_BMK.39571;Tea_T1_Unigene_BMK.39573;Tea_T1_Unigene_BMK.49886;Tea_T1_Unigene_BMK.56712;Tea_T1_Unigene_BMK.57248;T…	K00228+K01599+K01749+K01698+K01698+K00228+K00522+K14163+K01764+K00522+K01599+K00643+K00643+K03405+K02492+K01698+K01698+K01719+K01772+K08101+K13071+K00218+K00218+K00510+K02259+K02495+K00228+K13600+K13606+K01772+K00510+K01599+K02257+K00218+K00643+K10960+K04040+K01698+K10960+K00643+K02492+K00510+K02492+K00218+K00522+K13600+K10960+K01599+K00522+K01772+K13624+K03404+K00218+K13606+K04040+K13606+K00522+…
Terpenoid backbone biosynthesis	ko00900	109	Tea_T1_Unigene_BMK.13518;Tea_T1_Unigene_BMK.1846;Tea_T1_Unigene_BMK.19117;Tea_T1_Unigene_BMK.19120;Tea_T1_Unigene_BMK.20129;Tea_T1_Unigene_BMK.2082;Tea_T1_Unigene_BMK.25370;Tea_T1_Unigene_BMK.2657;Tea_T1_Unigene_BMK.26862;Tea_T1_Unigene_BMK.26911;Tea_T1_Unigene_BMK.27033;Tea_T1_Unigene_BMK.28821;Tea_T1_Unigene_BMK.3200;Tea_T1_Unigene_BMK.3201;Tea_T1_Unigene_BMK.3231;Tea_T1_Unigene_BMK.3232;Tea_T1…	K00626+K00021+K00626+K03526+K11778+K00787+K00869+K00787+K00626+K00869+K00919+K12504+K13273+K13273+K01641+K01641+K12504+K01597+K00021+K00021+K01641+K00626+K00626+K00626+K11778+K05355+K00021+K01770+K12505+K01823+K05356+K13789+K01662+K00869+K01823+K00021+K00021+K01662+K00787+K11778+K01597+K01641+K01662+K03526+K00991+K00938+K00869+K03527+K01662+K10960+K01662+K13789+K11778+K10960+K05356+K00021+K11778+…
Indole alkaloid biosynthesis	ko00901	1	Tea_T3_Unigene_BMK.28219;	K08233
Monoterpenoid biosynthesis	ko00902	1	Tea_T3_Unigene_BMK.3698;	K12467
Limonene and pinene degradation	ko00903	40	Tea_T1_Unigene_BMK.13511;Tea_T1_Unigene_BMK.65065;Tea_T1_Unigene_BMK.65599;Tea_T1_Unigene_BMK.71135;Tea_T1_Unigene_BMK.71512;Tea_T1_Unigene_BMK.75762;Tea_T1_Unigene_BMK.76740;Tea_T2_Unigene_BMK.14130;Tea_T2_Unigene_BMK.25195;Tea_T2_Unigene_BMK.40603;Tea_T3_Unigene_BMK.11074;Tea_T3_Unigene_BMK.1231;Tea_T3_Unigene_BMK.12635;Tea_T3_Unigene_BMK.13106;Tea_T3_Unigene_BMK.1336;Tea_T3_Unigene_BMK.1410;Te…	K00128+K00128+K00128+K00128+K01692+K00120+K00128+K00128+K00128+K01692+K00517+K00517+K00517+K00517+K00128+K00128+K00517+K00517+K00517+K00517+K00128+K01692+K00128+K00517+K00517+K00517+K00517+K00517+K00128+K00128+K00517+K00128+K00128+K00517+K00517+K00517+K00128+K00128+K00128+K00128
Diterpenoid biosynthesis	ko00904	14	Tea_T1_Unigene_BMK.18561;Tea_T1_Unigene_BMK.19827;Tea_T1_Unigene_BMK.26400;Tea_T1_Unigene_BMK.35927;Tea_T2_Unigene_BMK.10411;Tea_T2_Unigene_BMK.19158;Tea_T2_Unigene_BMK.31575;Tea_T2_Unigene_BMK.31576;Tea_T3_Unigene_BMK.31911;Tea_T4_Unigene_BMK.39721;Tea_T4_Unigene_BMK.41907;Tea_T4_Unigene_BMK.43154;Tea_T4_Unigene_BMK.43221;Tea_T4_Unigene_BMK.63680;	K05282+K04124+K04124+K04124+K04124+K04122+K04122+K04122+K05282+K04123+K04125+K04123+K04122+K04121
Brassinosteroid biosynthesis	ko00905	6	Tea_T1_Unigene_BMK.71455;Tea_T3_Unigene_BMK.1244;Tea_T4_Unigene_BMK.16192;Tea_T4_Unigene_BMK.38420;Tea_T4_Unigene_BMK.57225;Tea_T4_Unigene_BMK.64589;	K12637+K12638+K09591+K12639+K09588+K09587
Carotenoid biosynthesis	ko00906	41	Tea_T1_Unigene_BMK.38440;Tea_T1_Unigene_BMK.39846;Tea_T1_Unigene_BMK.58270;Tea_T1_Unigene_BMK.58532;Tea_T1_Unigene_BMK.63557;Tea_T1_Unigene_BMK.66142;Tea_T1_Unigene_BMK.69019;Tea_T1_Unigene_BMK.69020;Tea_T1_Unigene_BMK.6987;Tea_T1_Unigene_BMK.76226;Tea_T1_Unigene_BMK.78281;Tea_T1_Unigene_BMK.84699;Tea_T2_Unigene_BMK.28595;Tea_T2_Unigene_BMK.28596;Tea_T2_Unigene_BMK.38248;Tea_T2_Unigene_BMK.38527;…	K09843+K09843+K06444+K14593+K14606+K02293+K09840+K09840+K09840+K06443+K09838+K09843+K06443+K06443+K02294+K09843+K09840+K09835+K14606+K02291+K06443+K06443+K09840+K09838+K14606+K02294+K09838+K09838+K02291+K09838+K06443+K09843+K09841+K09843+K09842+K09839+K06444+K09837+K00514+K02291+K09843
Zeatin biosynthesis	ko00908	29	Tea_T1_Unigene_BMK.18281;Tea_T1_Unigene_BMK.35623;Tea_T1_Unigene_BMK.40787;Tea_T1_Unigene_BMK.45604;Tea_T1_Unigene_BMK.49355;Tea_T1_Unigene_BMK.68580;Tea_T1_Unigene_BMK.71785;Tea_T1_Unigene_BMK.74793;Tea_T1_Unigene_BMK.75419;Tea_T1_Unigene_BMK.77995;Tea_T2_Unigene_BMK.32962;Tea_T2_Unigene_BMK.50695;Tea_T2_Unigene_BMK.9969;Tea_T3_Unigene_BMK.10715;Tea_T3_Unigene_BMK.8877;Tea_T4_Unigene_BMK.16613;T…	K10760+K10717+K13495+K13495+K10717+K13495+K10760+K00791+K00279+K00791+K00279+K13495+K00279+K13495+K10760+K10717+K00279+K10760+K13495+K00279+K13495+K00279+K13495+K13495+K13495+K00279+K10760+K13495+K13495
Nitrogen metabolism	ko00910	129	Tea_T1_Unigene_BMK.10257;Tea_T1_Unigene_BMK.11413;Tea_T1_Unigene_BMK.1232;Tea_T1_Unigene_BMK.13156;Tea_T1_Unigene_BMK.14207;Tea_T1_Unigene_BMK.14852;Tea_T1_Unigene_BMK.18601;Tea_T1_Unigene_BMK.21039;Tea_T1_Unigene_BMK.26264;Tea_T1_Unigene_BMK.30559;Tea_T1_Unigene_BMK.33960;Tea_T1_Unigene_BMK.3494;Tea_T1_Unigene_BMK.35222;Tea_T1_Unigene_BMK.37170;Tea_T1_Unigene_BMK.37314;Tea_T1_Unigene_BMK.38215;T…	K00264+K00261+K01915+K01673+K01672+K01915+K01915+K01725+K00261+K00264+K00264+K00264+K01672+K01915+K00261+K00261+K00264+K00261+K01915+K01673+K00264+K00264+K01758+K00261+K00261+K01953+K00605+K00605+K00264+K10775+K00261+K01673+K00605+K00261+K01672+K00264+K00261+K01915+K00261+K10775+K00264+K01915+K01758+K01915+K01455+K10775+K10775+K10775+K01953+K01760+K01674+K00262+K00284+K01915+K01758+K00926+K00284+…
Sulfur metabolism	ko00920	58	Tea_T1_Unigene_BMK.20170;Tea_T1_Unigene_BMK.20551;Tea_T1_Unigene_BMK.22985;Tea_T1_Unigene_BMK.29883;Tea_T1_Unigene_BMK.30493;Tea_T1_Unigene_BMK.42105;Tea_T1_Unigene_BMK.42106;Tea_T1_Unigene_BMK.4601;Tea_T1_Unigene_BMK.58503;Tea_T1_Unigene_BMK.59236;Tea_T1_Unigene_BMK.59416;Tea_T1_Unigene_BMK.64472;Tea_T1_Unigene_BMK.65368;Tea_T1_Unigene_BMK.66933;Tea_T1_Unigene_BMK.74343;Tea_T1_Unigene_BMK.75069;…	K01738+K00392+K13811+K13811+K01082+K00640+K00640+K01082+K01739+K13811+K01739+K00640+K00640+K13811+K01082+K00640+K00387+K01738+K00387+K00640+K13034+K00392+K00387+K01738+K01760+K00860+K01738+K13811+K00387+K01738+K00651+K00387+K01760+K00392+K13034+K13811+K01738+K01082+K00640+K00392+K00640+K01738+K00640+K01738+K00640+K00640+K13034+K01739+K13811+K00860+K00640+K01082+K01739+K00387+K00640+K01107+K01738+…
Phenylpropanoid biosynthesis	ko00940	141	Tea_T1_Unigene_BMK.11340;Tea_T1_Unigene_BMK.14361;Tea_T1_Unigene_BMK.16613;Tea_T1_Unigene_BMK.31283;Tea_T1_Unigene_BMK.33200;Tea_T1_Unigene_BMK.38841;Tea_T1_Unigene_BMK.42572;Tea_T1_Unigene_BMK.42743;Tea_T1_Unigene_BMK.45565;Tea_T1_Unigene_BMK.47301;Tea_T1_Unigene_BMK.48086;Tea_T1_Unigene_BMK.49261;Tea_T1_Unigene_BMK.49262;Tea_T1_Unigene_BMK.52017;Tea_T1_Unigene_BMK.54575;Tea_T1_Unigene_BMK.56605…	K00430+K05350+K00430+K00430+K00430+K00430+K12355+K12355+K00430+K00430+K09755+K13065+K13065+K12356+K00430+K00430+K12355+K00487+K01904+K00430+K00430+K00430+K00487+K00588+K00588+K00430+K13065+K10775+K00430+K01188+K00430+K00430+K00487+K09753+K00430+K01188+K10775+K00430+K00487+K12355+K00430+K05350+K01188+K10775+K10775+K10775+K00588+K01188+K00083+K12355+K09755+K00430+K00430+K01904+K13068+K10775+K00588+…
Flavonoid biosynthesis	ko00941	43	Tea_T1_Unigene_BMK.49261;Tea_T1_Unigene_BMK.49262;Tea_T1_Unigene_BMK.60087;Tea_T1_Unigene_BMK.68967;Tea_T1_Unigene_BMK.70624;Tea_T1_Unigene_BMK.70625;Tea_T1_Unigene_BMK.72783;Tea_T1_Unigene_BMK.74105;Tea_T1_Unigene_BMK.75527;Tea_T1_Unigene_BMK.76086;Tea_T2_Unigene_BMK.12592;Tea_T2_Unigene_BMK.22492;Tea_T2_Unigene_BMK.22858;Tea_T2_Unigene_BMK.43453;Tea_T3_Unigene_BMK.11674;Tea_T3_Unigene_BMK.12960…	K13065+K13065+K00487+K00487+K00588+K00588+K08695+K13065+K01859+K00091+K00487+K00660+K00487+K00588+K00588+K01859+K09754+K13081+K00487+K00588+K00660+K01859+K09754+K13065+K00487+K00487+K13081+K13082+K05280+K13081+K13081+K00588+K05277+K05277+K13081+K13081+K13065+K09754+K08695+K13083+K00487+K05278+K00475
Flavone and flavonol biosynthesis	ko00944	6	Tea_T2_Unigene_BMK.23323;Tea_T3_Unigene_BMK.18422;Tea_T3_Unigene_BMK.18662;Tea_T3_Unigene_BMK.33862;Tea_T4_Unigene_BMK.40529;Tea_T4_Unigene_BMK.60998;	K05279+K05279+K05279+K05279+K05280+K13083
Stilbenoid, diarylheptanoid and gingerol biosynthesis	ko00945	38	Tea_T1_Unigene_BMK.49261;Tea_T1_Unigene_BMK.49262;Tea_T1_Unigene_BMK.60087;Tea_T1_Unigene_BMK.68967;Tea_T1_Unigene_BMK.70624;Tea_T1_Unigene_BMK.70625;Tea_T1_Unigene_BMK.74105;Tea_T2_Unigene_BMK.12592;Tea_T2_Unigene_BMK.22858;Tea_T2_Unigene_BMK.43453;Tea_T3_Unigene_BMK.11074;Tea_T3_Unigene_BMK.11674;Tea_T3_Unigene_BMK.1231;Tea_T3_Unigene_BMK.12635;Tea_T3_Unigene_BMK.13106;Tea_T3_Unigene_BMK.1538;T…	K13065+K13065+K00487+K00487+K00588+K00588+K13065+K00487+K00487+K00588+K00517+K00588+K00517+K00517+K00517+K00517+K00517+K00517+K00517+K09754+K00517+K00487+K00517+K00517+K00588+K00517+K00517+K09754+K00517+K13065+K00517+K00517+K00487+K00487+K00588+K13065+K09754+K00487
Isoquinoline alkaloid biosynthesis	ko00950	31	Tea_T1_Unigene_BMK.13960;Tea_T1_Unigene_BMK.30669;Tea_T1_Unigene_BMK.63076;Tea_T1_Unigene_BMK.65667;Tea_T1_Unigene_BMK.69752;Tea_T2_Unigene_BMK.32335;Tea_T2_Unigene_BMK.34187;Tea_T2_Unigene_BMK.43957;Tea_T2_Unigene_BMK.45861;Tea_T3_Unigene_BMK.140;Tea_T3_Unigene_BMK.15374;Tea_T3_Unigene_BMK.16077;Tea_T3_Unigene_BMK.2545;Tea_T3_Unigene_BMK.33895;Tea_T3_Unigene_BMK.491;Tea_T3_Unigene_BMK.5935;Tea_T…	K00815+K00815+K01592+K00813+K00276+K00815+K00815+K00813+K00276+K00276+K00815+K00813+K00813+K00815+K00815+K00813+K00815+K00813+K00813+K00813+K00815+K00815+K01592+K01592+K01592+K00815+K00815+K00815+K01592+K00813+K01592
Tropane, piperidine and pyridine alkaloid biosynthesis	ko00960	35	Tea_T1_Unigene_BMK.13960;Tea_T1_Unigene_BMK.16686;Tea_T1_Unigene_BMK.30669;Tea_T1_Unigene_BMK.65667;Tea_T1_Unigene_BMK.69752;Tea_T1_Unigene_BMK.81647;Tea_T2_Unigene_BMK.32335;Tea_T2_Unigene_BMK.34187;Tea_T2_Unigene_BMK.43957;Tea_T2_Unigene_BMK.45861;Tea_T2_Unigene_BMK.52684;Tea_T3_Unigene_BMK.140;Tea_T3_Unigene_BMK.14024;Tea_T3_Unigene_BMK.1486;Tea_T3_Unigene_BMK.15374;Tea_T3_Unigene_BMK.16077;Te…	K00815+K00817+K00815+K00813+K00276+K08081+K00815+K00815+K00813+K00276+K08081+K00276+K08081+K08081+K00815+K00813+K00813+K00815+K08081+K00815+K00813+K00815+K00813+K00813+K00813+K00815+K00815+K08081+K08081+K08081+K00815+K00815+K00815+K08081+K00813
Aminoacyl-tRNA biosynthesis	ko00970	177	Tea_T1_Unigene_BMK.1034;Tea_T1_Unigene_BMK.10951;Tea_T1_Unigene_BMK.11618;Tea_T1_Unigene_BMK.11660;Tea_T1_Unigene_BMK.11661;Tea_T1_Unigene_BMK.11715;Tea_T1_Unigene_BMK.12569;Tea_T1_Unigene_BMK.12794;Tea_T1_Unigene_BMK.1282;Tea_T1_Unigene_BMK.14699;Tea_T1_Unigene_BMK.15724;Tea_T1_Unigene_BMK.15972;Tea_T1_Unigene_BMK.16540;Tea_T1_Unigene_BMK.16739;Tea_T1_Unigene_BMK.17368;Tea_T1_Unigene_BMK.1765;Te…	K01869+K01870+K01881+K01875+K01875+K01873+K01886+K01887+K01867+K01880+K01890+K01869+K00604+K01892+K01883+K01876+K01870+K04567+K01874+K01881+K01874+K01873+K04567+K04567+K01875+K01876+K01876+K01876+K01889+K01874+K01873+K01892+K01873+K01887+K01887+K01887+K01873+K01875+K14163+K01893+K01866+K01869+K01867+K01867+K01887+K01869+K01869+K01868+K01868+K01875+K01872+K01870+K01870+K01886+K04567+K01883+K01866+…
Metabolism of xenobiotics by cytochrome P450	ko00980	11	Tea_T1_Unigene_BMK.1342;Tea_T1_Unigene_BMK.2593;Tea_T1_Unigene_BMK.41045;Tea_T1_Unigene_BMK.81982;Tea_T2_Unigene_BMK.28794;Tea_T2_Unigene_BMK.28795;Tea_T2_Unigene_BMK.9678;Tea_T3_Unigene_BMK.11379;Tea_T3_Unigene_BMK.16599;Tea_T3_Unigene_BMK.5196;Tea_T3_Unigene_BMK.9288;	K00799+K00121+K00799+K00799+K00799+K00799+K00799+K07408+K07424+K07424+K07424
Drug metabolism - cytochrome P450	ko00982	12	Tea_T1_Unigene_BMK.1342;Tea_T1_Unigene_BMK.2593;Tea_T1_Unigene_BMK.41045;Tea_T1_Unigene_BMK.41954;Tea_T1_Unigene_BMK.46468;Tea_T1_Unigene_BMK.81982;Tea_T2_Unigene_BMK.28794;Tea_T2_Unigene_BMK.28795;Tea_T2_Unigene_BMK.9678;Tea_T3_Unigene_BMK.16599;Tea_T3_Unigene_BMK.5196;Tea_T3_Unigene_BMK.9288;	K00799+K00121+K00799+K00485+K00274+K00799+K00799+K00799+K00799+K07424+K07424+K07424
Drug metabolism - other enzymes	ko00983	31	Tea_T1_Unigene_BMK.10314;Tea_T1_Unigene_BMK.11017;Tea_T1_Unigene_BMK.11018;Tea_T1_Unigene_BMK.12589;Tea_T1_Unigene_BMK.14520;Tea_T1_Unigene_BMK.15880;Tea_T1_Unigene_BMK.16565;Tea_T1_Unigene_BMK.16833;Tea_T1_Unigene_BMK.17798;Tea_T1_Unigene_BMK.33306;Tea_T1_Unigene_BMK.3367;Tea_T1_Unigene_BMK.35278;Tea_T1_Unigene_BMK.36125;Tea_T1_Unigene_BMK.36685;Tea_T1_Unigene_BMK.38546;Tea_T1_Unigene_BMK.38547;…	K01951+K01431+K01431+K01431+K13421+K00088+K13421+K00569+K00207+K01951+K00760+K01951+K00857+K00876+K00088+K00088+K01464+K00876+K00757+K01464+K01464+K01951+K00757+K01464+K00758+K00757+K00757+K00088+K07424+K07424+K07424
Biosynthesis of unsaturated fatty acids	ko01040	78	Tea_T1_Unigene_BMK.10263;Tea_T1_Unigene_BMK.13613;Tea_T1_Unigene_BMK.13614;Tea_T1_Unigene_BMK.16350;Tea_T1_Unigene_BMK.16352;Tea_T1_Unigene_BMK.16378;Tea_T1_Unigene_BMK.16567;Tea_T1_Unigene_BMK.30638;Tea_T1_Unigene_BMK.34562;Tea_T1_Unigene_BMK.34563;Tea_T1_Unigene_BMK.37667;Tea_T1_Unigene_BMK.41439;Tea_T1_Unigene_BMK.42548;Tea_T1_Unigene_BMK.43331;Tea_T1_Unigene_BMK.45081;Tea_T1_Unigene_BMK.45581…	K00232+K03921+K03921+K10703+K00507+K10703+K00232+K07515+K00232+K00232+K00507+K10258+K00232+K07515+K00232+K07515+K07515+K00232+K00232+K10251+K00507+K00507+K10256+K07513+K00232+K10258+K00059+K00507+K00059+K00232+K07513+K03921+K10258+K10258+K10258+K03921+K03921+K10703+K10258+K00232+K00059+K00232+K10255+K00232+K07513+K00059+K03921+K00059+K10257+K10256+K00059+K07513+K00507+K00232+K00059+K00059+K07513+…
ABC transporters	ko02010	59	Tea_T1_Unigene_BMK.10321;Tea_T1_Unigene_BMK.21192;Tea_T1_Unigene_BMK.21777;Tea_T1_Unigene_BMK.22406;Tea_T1_Unigene_BMK.25193;Tea_T1_Unigene_BMK.2544;Tea_T1_Unigene_BMK.27065;Tea_T1_Unigene_BMK.28537;Tea_T1_Unigene_BMK.29394;Tea_T1_Unigene_BMK.30028;Tea_T1_Unigene_BMK.30137;Tea_T1_Unigene_BMK.31003;Tea_T1_Unigene_BMK.32985;Tea_T1_Unigene_BMK.42385;Tea_T1_Unigene_BMK.43246;Tea_T1_Unigene_BMK.44969;…	K05662+K05662+K05680+K05673+K05676+K05658+K05658+K05676+K05680+K05666+K05658+K05658+K02035+K05673+K05673+K05673+K05673+K05680+K05665+K05677+K05641+K05673+K05674+K09815+K05676+K05673+K05663+K05658+K05658+K10551+K09970+K05658+K09686+K11073+K10440+K02015+K11072+K02063+K10545+K02010+K02040+K02015+K13892+K11071+K10016+K05658+K09808+K10003+K05658+K05658+K05674+K05658+K05658+K05658+K05658+K05658+K05658+…
Two-component system	ko02020	16	Tea_T1_Unigene_BMK.39076;Tea_T3_Unigene_BMK.13630;Tea_T3_Unigene_BMK.14168;Tea_T3_Unigene_BMK.14359;Tea_T3_Unigene_BMK.15315;Tea_T3_Unigene_BMK.1629;Tea_T3_Unigene_BMK.16541;Tea_T3_Unigene_BMK.21550;Tea_T3_Unigene_BMK.4256;Tea_T3_Unigene_BMK.4426;Tea_T3_Unigene_BMK.4457;Tea_T3_Unigene_BMK.4883;Tea_T3_Unigene_BMK.5275;Tea_T3_Unigene_BMK.5540;Tea_T3_Unigene_BMK.6666;Tea_T3_Unigene_BMK.6930;	K00626+K07678+K07647+K07783+K07709+K02040+K07810+K07676+K07713+K02402+K11103+K07641+K01915+K07710+K00370+K00990
Flagellar assembly	ko02040	4	Tea_T3_Unigene_BMK.13774;Tea_T3_Unigene_BMK.4426;Tea_T3_Unigene_BMK.5692;Tea_T3_Unigene_BMK.9923;	K02388+K02402+K02393+K02400
Phosphotransferase system (PTS)	ko02060	2	Tea_T3_Unigene_BMK.11199;Tea_T3_Unigene_BMK.6650;	K02777+K02800
Ribosome biogenesis in eukaryotes	ko03008	280	Tea_T1_Unigene_BMK.10957;Tea_T1_Unigene_BMK.11176;Tea_T1_Unigene_BMK.11930;Tea_T1_Unigene_BMK.12507;Tea_T1_Unigene_BMK.12828;Tea_T1_Unigene_BMK.13323;Tea_T1_Unigene_BMK.14333;Tea_T1_Unigene_BMK.14334;Tea_T1_Unigene_BMK.1500;Tea_T1_Unigene_BMK.15210;Tea_T1_Unigene_BMK.15682;Tea_T1_Unigene_BMK.15749;Tea_T1_Unigene_BMK.15750;Tea_T1_Unigene_BMK.16698;Tea_T1_Unigene_BMK.16997;Tea_T1_Unigene_BMK.17093;…	K14536+K14569+K14548+K14566+K07936+K14573+K12618+K12618+K03097+K03685+K14563+K03539+K03539+K14536+K11108+K11128+K11883+K12619+K14572+K14555+K14554+K14290+K12619+K14544+K14556+K14290+K14553+K14574+K14538+K14572+K14560+K14560+K14566+K11131+K14558+K11131+K07562+K03115+K03097+K14572+K11128+K03115+K11883+K14564+K11883+K14559+K03097+K14570+K14555+K14554+K14568+K14557+K03264+K14565+K14539+K07178+K14572+…
Ribosome	ko03010	856	Tea_T1_Unigene_BMK.10112;Tea_T1_Unigene_BMK.10181;Tea_T1_Unigene_BMK.1044;Tea_T1_Unigene_BMK.10959;Tea_T1_Unigene_BMK.11343;Tea_T1_Unigene_BMK.11370;Tea_T1_Unigene_BMK.1157;Tea_T1_Unigene_BMK.1196;Tea_T1_Unigene_BMK.11970;Tea_T1_Unigene_BMK.11997;Tea_T1_Unigene_BMK.1247;Tea_T1_Unigene_BMK.12640;Tea_T1_Unigene_BMK.12669;Tea_T1_Unigene_BMK.12897;Tea_T1_Unigene_BMK.12917;Tea_T1_Unigene_BMK.12970;Tea…	K02900+K02932+K02947+K02976+K02893+K02997+K02865+K02966+K02974+K02880+K02979+K02932+K02930+K02975+K02980+K02889+K02976+K02891+K02924+K02901+K02993+K02940+K02885+K02885+K02973+K02923+K02937+K02883+K02991+K02940+K02974+K02915+K02898+K02866+K02922+K02955+K02973+K02949+K02993+K02908+K02896+K02978+K02893+K02989+K02900+K02921+K02981+K02894+K02969+K02889+K02934+K02958+K02975+K02949+K02998+K02891+K02992+…
RNA transport	ko03013	507	Tea_T1_Unigene_BMK.10010;Tea_T1_Unigene_BMK.1010;Tea_T1_Unigene_BMK.10143;Tea_T1_Unigene_BMK.10284;Tea_T1_Unigene_BMK.10435;Tea_T1_Unigene_BMK.10436;Tea_T1_Unigene_BMK.10633;Tea_T1_Unigene_BMK.11390;Tea_T1_Unigene_BMK.11432;Tea_T1_Unigene_BMK.12524;Tea_T1_Unigene_BMK.12731;Tea_T1_Unigene_BMK.12828;Tea_T1_Unigene_BMK.13255;Tea_T1_Unigene_BMK.13256;Tea_T1_Unigene_BMK.13660;Tea_T1_Unigene_BMK.13797;…	K14304+K14004+K14301+K14309+K13025+K13025+K14301+K02516+K14314+K14319+K03252+K07936+K03260+K03260+K12812+K03252+K12876+K14322+K13171+K03245+K03257+K03257+K14304+K12882+K12882+K14308+K03257+K14304+K03539+K03539+K14320+K14320+K14297+K03237+K13126+K13171+K03262+K03260+K14290+K14319+K00974+K03262+K14290+K14306+K14299+K13151+K14326+K14309+K09291+K03246+K03247+K13131+K03259+K14304+K07562+K13131+K03248+…
mRNA surveillance pathway	ko03015	293	Tea_T1_Unigene_BMK.10128;Tea_T1_Unigene_BMK.10435;Tea_T1_Unigene_BMK.10436;Tea_T1_Unigene_BMK.1165;Tea_T1_Unigene_BMK.12426;Tea_T1_Unigene_BMK.13660;Tea_T1_Unigene_BMK.13705;Tea_T1_Unigene_BMK.14012;Tea_T1_Unigene_BMK.14143;Tea_T1_Unigene_BMK.14424;Tea_T1_Unigene_BMK.14425;Tea_T1_Unigene_BMK.15174;Tea_T1_Unigene_BMK.1643;Tea_T1_Unigene_BMK.18114;Tea_T1_Unigene_BMK.18699;Tea_T1_Unigene_BMK.19082;T…	K14402+K13025+K13025+K08873+K08873+K12812+K14376+K12876+K13171+K12882+K12882+K13917+K06100+K14403+K13126+K06100+K14405+K13171+K14399+K08873+K04354+K14399+K08873+K03267+K14326+K14399+K03456+K14404+K14325+K00565+K14398+K11584+K03265+K12882+K12877+K12812+K06965+K13171+K12875+K03267+K12883+K14376+K14400+K14411+K14408+K14408+K14408+K03456+K14328+K14326+K13917+K04382+K04382+K04382+K04382+K14323+K14326+…
RNA degradation	ko03018	299	Tea_T1_Unigene_BMK.10086;Tea_T1_Unigene_BMK.10089;Tea_T1_Unigene_BMK.10871;Tea_T1_Unigene_BMK.11088;Tea_T1_Unigene_BMK.11213;Tea_T1_Unigene_BMK.11268;Tea_T1_Unigene_BMK.11269;Tea_T1_Unigene_BMK.11337;Tea_T1_Unigene_BMK.11537;Tea_T1_Unigene_BMK.11821;Tea_T1_Unigene_BMK.12411;Tea_T1_Unigene_BMK.12521;Tea_T1_Unigene_BMK.14062;Tea_T1_Unigene_BMK.14307;Tea_T1_Unigene_BMK.14333;Tea_T1_Unigene_BMK.14334…	K12614+K01689+K12586+K12604+K11600+K12598+K12598+K12626+K10643+K01689+K12585+K12607+K12598+K04077+K12618+K12618+K12604+K07573+K11600+K14442+K04043+K03514+K12619+K12580+K13126+K12590+K01689+K12627+K12619+K12580+K03681+K14443+K12580+K12613+K12581+K12623+K12626+K14442+K12586+K12571+K12602+K04043+K12585+K12605+K12619+K12585+K14443+K12581+K12584+K03679+K12619+K14442+K12619+K12572+K12572+K12616+K12614+…
RNA polymerase	ko03020	83	Tea_T1_Unigene_BMK.13969;Tea_T1_Unigene_BMK.15197;Tea_T1_Unigene_BMK.18192;Tea_T1_Unigene_BMK.22072;Tea_T1_Unigene_BMK.2254;Tea_T1_Unigene_BMK.22573;Tea_T1_Unigene_BMK.2299;Tea_T1_Unigene_BMK.27373;Tea_T1_Unigene_BMK.29313;Tea_T1_Unigene_BMK.30067;Tea_T1_Unigene_BMK.30297;Tea_T1_Unigene_BMK.35413;Tea_T1_Unigene_BMK.36220;Tea_T1_Unigene_BMK.36290;Tea_T1_Unigene_BMK.36973;Tea_T1_Unigene_BMK.37119;T…	K03002+K03006+K02999+K03010+K14721+K03027+K03020+K03012+K03016+K03006+K03002+K03021+K03006+K03046+K03002+K03017+K03013+K03027+K03006+K03019+K03010+K03010+K03011+K03015+K03015+K03021+K03021+K03013+K03023+K03010+K03013+K03023+K03015+K03007+K03024+K03013+K03014+K03043+K03011+K03012+K02999+K03022+K03006+K03019+K14721+K02999+K03002+K03025+K03018+K03016+K03018+K02999+K03011+K03022+K03000+K03014+K03010+…
Basal transcription factors	ko03022	103	Tea_T1_Unigene_BMK.10405;Tea_T1_Unigene_BMK.10433;Tea_T1_Unigene_BMK.12092;Tea_T1_Unigene_BMK.12117;Tea_T1_Unigene_BMK.14494;Tea_T1_Unigene_BMK.15261;Tea_T1_Unigene_BMK.15742;Tea_T1_Unigene_BMK.18820;Tea_T1_Unigene_BMK.19065;Tea_T1_Unigene_BMK.22262;Tea_T1_Unigene_BMK.22377;Tea_T1_Unigene_BMK.23641;Tea_T1_Unigene_BMK.23781;Tea_T1_Unigene_BMK.23819;Tea_T1_Unigene_BMK.25518;Tea_T1_Unigene_BMK.2725;…	K03139+K03125+K03130+K03125+K03123+K03131+K03141+K10842+K03124+K03128+K14649+K03137+K03138+K03124+K02202+K14649+K10843+K03127+K10842+K03128+K03139+K03125+K03125+K03124+K03124+K03122+K03125+K03125+K10843+K10843+K06634+K03133+K10845+K03141+K03120+K03143+K10844+K03137+K03125+K03138+K03144+K14649+K03122+K03127+K03123+K03125+K10844+K03123+K03124+K03120+K03139+K03141+K03142+K03131+K03144+K03128+K03138+…
DNA replication	ko03030	138	Tea_T1_Unigene_BMK.10881;Tea_T1_Unigene_BMK.11174;Tea_T1_Unigene_BMK.11647;Tea_T1_Unigene_BMK.11649;Tea_T1_Unigene_BMK.1326;Tea_T1_Unigene_BMK.16402;Tea_T1_Unigene_BMK.16823;Tea_T1_Unigene_BMK.17101;Tea_T1_Unigene_BMK.19071;Tea_T1_Unigene_BMK.21733;Tea_T1_Unigene_BMK.21734;Tea_T1_Unigene_BMK.21831;Tea_T1_Unigene_BMK.23197;Tea_T1_Unigene_BMK.24202;Tea_T1_Unigene_BMK.24203;Tea_T1_Unigene_BMK.24592;…	K02684+K02321+K10747+K02327+K07466+K10747+K02210+K10754+K02327+K02542+K02542+K02540+K02209+K10756+K10756+K02540+K02327+K02542+K07466+K02325+K10747+K02209+K02684+K02209+K02541+K02320+K02209+K02209+K10743+K02324+K10747+K02540+K02540+K02685+K02212+K02212+K02321+K02335+K10755+K02541+K02541+K07466+K10756+K02210+K02328+K02327+K02328+K02328+K02542+K03469+K02541+K10742+K10743+K10754+K02210+K02210+K02210+…
Spliceosome	ko03040	473	Tea_T1_Unigene_BMK.10239;Tea_T1_Unigene_BMK.10435;Tea_T1_Unigene_BMK.10436;Tea_T1_Unigene_BMK.1133;Tea_T1_Unigene_BMK.11337;Tea_T1_Unigene_BMK.11348;Tea_T1_Unigene_BMK.11481;Tea_T1_Unigene_BMK.11657;Tea_T1_Unigene_BMK.11713;Tea_T1_Unigene_BMK.11840;Tea_T1_Unigene_BMK.12174;Tea_T1_Unigene_BMK.12272;Tea_T1_Unigene_BMK.12374;Tea_T1_Unigene_BMK.12756;Tea_T1_Unigene_BMK.13436;Tea_T1_Unigene_BMK.13437;…	K12867+K13025+K13025+K12860+K12626+K12867+K12835+K12820+K11087+K12841+K12816+K12834+K12829+K12862+K12838+K12838+K11984+K12812+K12876+K03283+K12882+K12882+K12893+K11086+K12893+K12831+K03283+K11092+K12828+K12844+K12811+K12811+K12838+K03283+K11097+K12815+K12844+K12627+K12827+K12856+K12836+K12815+K12872+K12893+K12855+K12837+K12837+K11093+K12859+K12821+K12824+K11099+K12855+K06063+K12835+K12822+K12623+…
Proteasome	ko03050	206	Tea_T1_Unigene_BMK.11707;Tea_T1_Unigene_BMK.1327;Tea_T1_Unigene_BMK.13741;Tea_T1_Unigene_BMK.1401;Tea_T1_Unigene_BMK.1538;Tea_T1_Unigene_BMK.16489;Tea_T1_Unigene_BMK.1764;Tea_T1_Unigene_BMK.1777;Tea_T1_Unigene_BMK.20073;Tea_T1_Unigene_BMK.21583;Tea_T1_Unigene_BMK.21669;Tea_T1_Unigene_BMK.22023;Tea_T1_Unigene_BMK.22426;Tea_T1_Unigene_BMK.22598;Tea_T1_Unigene_BMK.22665;Tea_T1_Unigene_BMK.23489;Tea_…	K02736+K02738+K02728+K03029+K03062+K02726+K03030+K03063+K03033+K02739+K03032+K03032+K02732+K11599+K03028+K03028+K10881+K03035+K03035+K03028+K02727+K02727+K03064+K02731+K03066+K03065+K03033+K06698+K03037+K02727+K03061+K03033+K03029+K03038+K02731+K03066+K02734+K03033+K02739+K02739+K02729+K02729+K03061+K03038+K03030+K02730+K02725+K03037+K03032+K03036+K02728+K02735+K02737+K03039+K06699+K06699+K03064+…
Protein export	ko03060	122	Tea_T1_Unigene_BMK.1058;Tea_T1_Unigene_BMK.11687;Tea_T1_Unigene_BMK.1248;Tea_T1_Unigene_BMK.14800;Tea_T1_Unigene_BMK.15028;Tea_T1_Unigene_BMK.16290;Tea_T1_Unigene_BMK.1636;Tea_T1_Unigene_BMK.17415;Tea_T1_Unigene_BMK.17416;Tea_T1_Unigene_BMK.17533;Tea_T1_Unigene_BMK.18529;Tea_T1_Unigene_BMK.2060;Tea_T1_Unigene_BMK.2061;Tea_T1_Unigene_BMK.20923;Tea_T1_Unigene_BMK.22321;Tea_T1_Unigene_BMK.22610;Tea_…	K03105+K09481+K09490+K09490+K03109+K07342+K10956+K12275+K12275+K03107+K07342+K12947+K12947+K03217+K03106+K03107+K03107+K09540+K03108+K13431+K12948+K12946+K12946+K03104+K12272+K09540+K13280+K09481+K09490+K03106+K09490+K13280+K12948+K13431+K03108+K03109+K12946+K10956+K03118+K09648+K09481+K09647+K03070+K03110+K10956+K03217+K13431+K03217+K03106+K09490+K03100+K03070+K12947+K12275+K03107+K09490+K03104+…
Bacterial secretion system	ko03070	3	Tea_T3_Unigene_BMK.10284;Tea_T3_Unigene_BMK.5313;Tea_T3_Unigene_BMK.5558;	K02452+K03110+K02460
PPAR signaling pathway	ko03320	19	Tea_T1_Unigene_BMK.11545;Tea_T1_Unigene_BMK.12268;Tea_T1_Unigene_BMK.1485;Tea_T1_Unigene_BMK.16352;Tea_T1_Unigene_BMK.16567;Tea_T1_Unigene_BMK.16644;Tea_T1_Unigene_BMK.1836;Tea_T1_Unigene_BMK.18690;Tea_T1_Unigene_BMK.22438;Tea_T1_Unigene_BMK.37360;Tea_T1_Unigene_BMK.47258;Tea_T1_Unigene_BMK.50302;Tea_T1_Unigene_BMK.59442;Tea_T1_Unigene_BMK.86109;Tea_T3_Unigene_BMK.14026;Tea_T3_Unigene_BMK.26436;T…	K06259+K00249+K06259+K00507+K00232+K08526+K01897+K01897+K08767+K08765+K00232+K00864+K08765+K08766+K08753+K08757+K08757+K01596+K08757
Base excision repair	ko03410	77	Tea_T1_Unigene_BMK.11647;Tea_T1_Unigene_BMK.11649;Tea_T1_Unigene_BMK.14128;Tea_T1_Unigene_BMK.16402;Tea_T1_Unigene_BMK.17968;Tea_T1_Unigene_BMK.18881;Tea_T1_Unigene_BMK.19071;Tea_T1_Unigene_BMK.24848;Tea_T1_Unigene_BMK.29222;Tea_T1_Unigene_BMK.29261;Tea_T1_Unigene_BMK.34265;Tea_T1_Unigene_BMK.38337;Tea_T1_Unigene_BMK.38696;Tea_T1_Unigene_BMK.4134;Tea_T1_Unigene_BMK.42795;Tea_T1_Unigene_BMK.43793;…	K10747+K02327+K10798+K10747+K10798+K03649+K02327+K02327+K02325+K10747+K03648+K02324+K10747+K10802+K10798+K02335+K10772+K10772+K03660+K02328+K02327+K02328+K02328+K03660+K04802+K04802+K02335+K04799+K03505+K10801+K10773+K02326+K10773+K10802+K10798+K04799+K10747+K01246+K03652+K10771+K10798+K04799+K02327+K02327+K01246+K03648+K02335+K02325+K01247+K01247+K10802+K01247+K10798+K10802+K02335+K02328+K02327+…
Nucleotide excision repair	ko03420	145	Tea_T1_Unigene_BMK.11647;Tea_T1_Unigene_BMK.11649;Tea_T1_Unigene_BMK.1326;Tea_T1_Unigene_BMK.13663;Tea_T1_Unigene_BMK.15742;Tea_T1_Unigene_BMK.16402;Tea_T1_Unigene_BMK.16910;Tea_T1_Unigene_BMK.17101;Tea_T1_Unigene_BMK.1746;Tea_T1_Unigene_BMK.18820;Tea_T1_Unigene_BMK.19071;Tea_T1_Unigene_BMK.20540;Tea_T1_Unigene_BMK.21106;Tea_T1_Unigene_BMK.24202;Tea_T1_Unigene_BMK.24203;Tea_T1_Unigene_BMK.2470;Te…	K10747+K02327+K07466+K03868+K03141+K10747+K10610+K10754+K10846+K10842+K02327+K10839+K10609+K10756+K10756+K10610+K02327+K02202+K07466+K10843+K10609+K10609+K02325+K10747+K10842+K10846+K10610+K10839+K10838+K10847+K02324+K10747+K02335+K10849+K10755+K07466+K10756+K10846+K10843+K10843+K02328+K02327+K02328+K02328+K06634+K10754+K10845+K03141+K03143+K10844+K07466+K04802+K04802+K02335+K10839+K03144+K07466+…
Mismatch repair	ko03430	97	Tea_T1_Unigene_BMK.10700;Tea_T1_Unigene_BMK.10805;Tea_T1_Unigene_BMK.10847;Tea_T1_Unigene_BMK.10848;Tea_T1_Unigene_BMK.11647;Tea_T1_Unigene_BMK.11649;Tea_T1_Unigene_BMK.1326;Tea_T1_Unigene_BMK.13580;Tea_T1_Unigene_BMK.16402;Tea_T1_Unigene_BMK.1704;Tea_T1_Unigene_BMK.17101;Tea_T1_Unigene_BMK.19071;Tea_T1_Unigene_BMK.20911;Tea_T1_Unigene_BMK.20973;Tea_T1_Unigene_BMK.21402;Tea_T1_Unigene_BMK.24202;T…	K07456+K08734+K08737+K08737+K10747+K02327+K07466+K07456+K10747+K10746+K10754+K02327+K08737+K08737+K08737+K10756+K10756+K02327+K07466+K10747+K10747+K07456+K10755+K07466+K10756+K08735+K08735+K08734+K08734+K02328+K02327+K02328+K02328+K10754+K07466+K04802+K04802+K07466+K10858+K08736+K07466+K07466+K03505+K10746+K07466+K07466+K10754+K10756+K08737+K10754+K10747+K08735+K02343+K03111+K02343+K10746+K10739+…
Homologous recombination	ko03440	96	Tea_T1_Unigene_BMK.10056;Tea_T1_Unigene_BMK.1031;Tea_T1_Unigene_BMK.11649;Tea_T1_Unigene_BMK.11872;Tea_T1_Unigene_BMK.12869;Tea_T1_Unigene_BMK.1326;Tea_T1_Unigene_BMK.13684;Tea_T1_Unigene_BMK.15711;Tea_T1_Unigene_BMK.19071;Tea_T1_Unigene_BMK.19229;Tea_T1_Unigene_BMK.22763;Tea_T1_Unigene_BMK.24848;Tea_T1_Unigene_BMK.2546;Tea_T1_Unigene_BMK.2713;Tea_T1_Unigene_BMK.43793;Tea_T1_Unigene_BMK.45147;Tea…	K03165+K10869+K02327+K10882+K10871+K07466+K10875+K10901+K02327+K03165+K10866+K02327+K10881+K07466+K02335+K03165+K07466+K02328+K02327+K02328+K02328+K08775+K03655+K07466+K04482+K02335+K10875+K07466+K03165+K07466+K07466+K10875+K03505+K10901+K10881+K03165+K10881+K07466+K10880+K07466+K03553+K08991+K08991+K02343+K03655+K03165+K03111+K02343+K10739+K10881+K02327+K10739+K02327+K07466+K02335+K07466+K02335+…
Non-homologous end-joining	ko03450	11	Tea_T1_Unigene_BMK.22763;Tea_T1_Unigene_BMK.32410;Tea_T1_Unigene_BMK.6263;Tea_T1_Unigene_BMK.65302;Tea_T1_Unigene_BMK.75639;Tea_T1_Unigene_BMK.76390;Tea_T1_Unigene_BMK.77908;Tea_T2_Unigene_BMK.29053;Tea_T3_Unigene_BMK.25849;Tea_T4_Unigene_BMK.46420;Tea_T4_Unigene_BMK.64725;	K10866+K10884+K04799+K10886+K04799+K10777+K10885+K04799+K10777+K10884+K10865
MAPK signaling pathway	ko04010	30	Tea_T1_Unigene_BMK.11542;Tea_T1_Unigene_BMK.1171;Tea_T1_Unigene_BMK.14468;Tea_T1_Unigene_BMK.1649;Tea_T1_Unigene_BMK.16966;Tea_T1_Unigene_BMK.20605;Tea_T1_Unigene_BMK.25369;Tea_T1_Unigene_BMK.28878;Tea_T1_Unigene_BMK.30144;Tea_T1_Unigene_BMK.31071;Tea_T1_Unigene_BMK.337;Tea_T1_Unigene_BMK.3798;Tea_T1_Unigene_BMK.39194;Tea_T1_Unigene_BMK.41021;Tea_T1_Unigene_BMK.41910;Tea_T1_Unigene_BMK.43141;Tea_…	K04436+K03099+K04392+K04437+K03283+K03099+K04449+K04373+K08018+K07827+K04437+K04431+K04459+K04445+K03283+K04345+K03283+K04373+K04468+K04437+K04437+K04374+K04437+K04373+K04423+K05317+K04409+K02308+K03283+K03283
MAPK signaling pathway - yeast	ko04011	4	Tea_T1_Unigene_BMK.20167;Tea_T1_Unigene_BMK.34523;Tea_T4_Unigene_BMK.20154;Tea_T4_Unigene_BMK.61594;	K11238+K04409+K11238+K11238
ErbB signaling pathway	ko04012	9	Tea_T1_Unigene_BMK.1171;Tea_T1_Unigene_BMK.20605;Tea_T1_Unigene_BMK.29235;Tea_T1_Unigene_BMK.31071;Tea_T1_Unigene_BMK.3781;Tea_T1_Unigene_BMK.3798;Tea_T1_Unigene_BMK.7418;Tea_T1_Unigene_BMK.82677;Tea_T1_Unigene_BMK.86298;	K03099+K03099+K02649+K07827+K04515+K04431+K07365+K07203+K04409
MAPK signaling pathway - fly	ko04013	15	Tea_T1_Unigene_BMK.12876;Tea_T1_Unigene_BMK.13068;Tea_T1_Unigene_BMK.18052;Tea_T1_Unigene_BMK.22652;Tea_T1_Unigene_BMK.29495;Tea_T1_Unigene_BMK.38642;Tea_T1_Unigene_BMK.45972;Tea_T1_Unigene_BMK.46853;Tea_T1_Unigene_BMK.4910;Tea_T1_Unigene_BMK.58720;Tea_T1_Unigene_BMK.58721;Tea_T1_Unigene_BMK.61368;Tea_T1_Unigene_BMK.83172;Tea_T1_Unigene_BMK.85470;Tea_T1_Unigene_BMK.9900;	K04364+K04361+K02644+K04371+K07293+K04368+K04361+K12380+K07827+K04361+K04361+K05088+K03099+K12379+K04361
Calcium signaling pathway	ko04020	12	Tea_T1_Unigene_BMK.13297;Tea_T1_Unigene_BMK.13609;Tea_T1_Unigene_BMK.3688;Tea_T1_Unigene_BMK.3781;Tea_T1_Unigene_BMK.38957;Tea_T1_Unigene_BMK.38958;Tea_T1_Unigene_BMK.43141;Tea_T1_Unigene_BMK.51235;Tea_T1_Unigene_BMK.58064;Tea_T3_Unigene_BMK.33750;Tea_T3_Unigene_BMK.5360;Tea_T4_Unigene_BMK.2729;	K02183+K05857+K13240+K04515+K05850+K05850+K04345+K05863+K05862+K05863+K05863+K05863
Cytokine-cytokine receptor interaction	ko04060	1	Tea_T1_Unigene_BMK.46696;	K13596
Chemokine signaling pathway	ko04062	5	Tea_T1_Unigene_BMK.26877;Tea_T1_Unigene_BMK.29235;Tea_T1_Unigene_BMK.31071;Tea_T1_Unigene_BMK.48605;Tea_T1_Unigene_BMK.86298;	K04630+K02649+K07827+K04539+K04409
Phosphatidylinositol signaling system	ko04070	148	Tea_T1_Unigene_BMK.13297;Tea_T1_Unigene_BMK.13609;Tea_T1_Unigene_BMK.14787;Tea_T1_Unigene_BMK.14968;Tea_T1_Unigene_BMK.1533;Tea_T1_Unigene_BMK.17200;Tea_T1_Unigene_BMK.19326;Tea_T1_Unigene_BMK.19972;Tea_T1_Unigene_BMK.21049;Tea_T1_Unigene_BMK.21116;Tea_T1_Unigene_BMK.21284;Tea_T1_Unigene_BMK.22253;Tea_T1_Unigene_BMK.22717;Tea_T1_Unigene_BMK.23455;Tea_T1_Unigene_BMK.24389;Tea_T1_Unigene_BMK.24599;…	K02183+K05857+K10572+K05859+K05859+K00889+K00923+K00914+K05859+K01099+K01099+K00922+K00921+K00901+K00923+K10572+K01099+K01099+K05858+K00889+K00889+K00888+K00911+K02649+K00981+K00923+K01099+K00913+K00914+K00981+K10572+K05858+K13711+K00914+K00914+K00921+K00921+K01099+K00981+K02183+K02677+K00889+K05858+K05857+K00901+K00901+K05857+K05857+K01110+K01110+K05857+K01106+K01106+K02183+K01092+K00889+K00888+…
Plant hormone signal transduction	ko04075	299	Tea_T1_Unigene_BMK.1144;Tea_T1_Unigene_BMK.12057;Tea_T1_Unigene_BMK.14080;Tea_T1_Unigene_BMK.14219;Tea_T1_Unigene_BMK.1466;Tea_T1_Unigene_BMK.14744;Tea_T1_Unigene_BMK.17851;Tea_T1_Unigene_BMK.19414;Tea_T1_Unigene_BMK.19925;Tea_T1_Unigene_BMK.2089;Tea_T1_Unigene_BMK.2117;Tea_T1_Unigene_BMK.21311;Tea_T1_Unigene_BMK.21463;Tea_T1_Unigene_BMK.2329;Tea_T1_Unigene_BMK.26723;Tea_T1_Unigene_BMK.26750;Tea_…	K14498+K14516+K14492+K14510+K14490+K14510+K14496+K14489+K13416+K14488+K14491+K14491+K14487+K14487+K14509+K14488+K14491+K14487+K14431+K13416+K14496+K14496+K14500+K14487+K14488+K14488+K14492+K14491+K14508+K13464+K14488+K14488+K14509+K14488+K13946+K14500+K14431+K14431+K14504+K14487+K14496+K14509+K14509+K14488+K14509+K14488+K14431+K14487+K14490+K14487+K14498+K14496+K14516+K14488+K14432+K14497+K14432+…
Neuroactive ligand-receptor interaction	ko04080	18	Tea_T1_Unigene_BMK.14255;Tea_T1_Unigene_BMK.18055;Tea_T1_Unigene_BMK.24132;Tea_T1_Unigene_BMK.28575;Tea_T1_Unigene_BMK.28576;Tea_T1_Unigene_BMK.38741;Tea_T1_Unigene_BMK.4146;Tea_T1_Unigene_BMK.45773;Tea_T1_Unigene_BMK.47866;Tea_T1_Unigene_BMK.52302;Tea_T1_Unigene_BMK.83756;Tea_T3_Unigene_BMK.12630;Tea_T3_Unigene_BMK.16954;Tea_T3_Unigene_BMK.17107;Tea_T3_Unigene_BMK.34428;Tea_T3_Unigene_BMK.3616;T…	K04163+K04160+K05236+K05236+K05236+K04237+K04615+K04237+K04160+K05204+K04577+K01315+K01315+K01313+K01313+K01313+K01313+K01315
Cell cycle	ko04110	30	Tea_T1_Unigene_BMK.10363;Tea_T1_Unigene_BMK.12412;Tea_T1_Unigene_BMK.20793;Tea_T1_Unigene_BMK.21734;Tea_T1_Unigene_BMK.22032;Tea_T1_Unigene_BMK.22344;Tea_T1_Unigene_BMK.22498;Tea_T1_Unigene_BMK.22529;Tea_T1_Unigene_BMK.23818;Tea_T1_Unigene_BMK.23847;Tea_T1_Unigene_BMK.25325;Tea_T1_Unigene_BMK.29334;Tea_T1_Unigene_BMK.2966;Tea_T1_Unigene_BMK.30448;Tea_T1_Unigene_BMK.30625;Tea_T1_Unigene_BMK.3241;T…	K02537+K03355+K03351+K02542+K03355+K03351+K02180+K04501+K04498+K02091+K03350+K02209+K02087+K04683+K06620+K02541+K02206+K02206+K02537+K05868+K02212+K02212+K06631+K02209+K04681+K06643+K03350+K06626+K04681+K02541
Oocyte meiosis	ko04114	28	Tea_T1_Unigene_BMK.10363;Tea_T1_Unigene_BMK.12412;Tea_T1_Unigene_BMK.13297;Tea_T1_Unigene_BMK.20793;Tea_T1_Unigene_BMK.22032;Tea_T1_Unigene_BMK.22344;Tea_T1_Unigene_BMK.22671;Tea_T1_Unigene_BMK.23576;Tea_T1_Unigene_BMK.25200;Tea_T1_Unigene_BMK.25325;Tea_T1_Unigene_BMK.28878;Tea_T1_Unigene_BMK.2966;Tea_T1_Unigene_BMK.34596;Tea_T1_Unigene_BMK.34597;Tea_T1_Unigene_BMK.36144;Tea_T1_Unigene_BMK.36944;…	K02537+K03355+K02183+K03351+K03355+K03351+K06269+K03456+K02602+K03350+K04373+K02087+K02206+K02206+K03456+K02537+K04515+K04382+K06269+K04345+K04373+K06631+K11584+K03456+K04373+K06269+K03350+K06626
p53 signaling pathway	ko04115	16	Tea_T1_Unigene_BMK.11981;Tea_T1_Unigene_BMK.16348;Tea_T1_Unigene_BMK.23847;Tea_T1_Unigene_BMK.29002;Tea_T1_Unigene_BMK.2966;Tea_T1_Unigene_BMK.34596;Tea_T1_Unigene_BMK.34597;Tea_T1_Unigene_BMK.36866;Tea_T1_Unigene_BMK.40344;Tea_T1_Unigene_BMK.44994;Tea_T1_Unigene_BMK.53381;Tea_T1_Unigene_BMK.53382;Tea_T1_Unigene_BMK.61863;Tea_T1_Unigene_BMK.661;Tea_T1_Unigene_BMK.82600;Tea_T1_Unigene_BMK.8913;	K08738+K03982+K02091+K07207+K02087+K02206+K02206+K10808+K05868+K03982+K01110+K01110+K10145+K08738+K06643+K06626
Ubiquitin mediated proteolysis	ko04120	311	Tea_T1_Unigene_BMK.10105;Tea_T1_Unigene_BMK.10130;Tea_T1_Unigene_BMK.10482;Tea_T1_Unigene_BMK.10781;Tea_T1_Unigene_BMK.11265;Tea_T1_Unigene_BMK.11594;Tea_T1_Unigene_BMK.12241;Tea_T1_Unigene_BMK.12412;Tea_T1_Unigene_BMK.12688;Tea_T1_Unigene_BMK.12913;Tea_T1_Unigene_BMK.13079;Tea_T1_Unigene_BMK.13157;Tea_T1_Unigene_BMK.13663;Tea_T1_Unigene_BMK.13700;Tea_T1_Unigene_BMK.15891;Tea_T1_Unigene_BMK.16910…	K03355+K10590+K03094+K10686+K06689+K03352+K10575+K03355+K10596+K03347+K10591+K03362+K03868+K03094+K10576+K10610+K06689+K06689+K03348+K10592+K03347+K04506+K03351+K10592+K10609+K03355+K03355+K03349+K03351+K03363+K10685+K03354+K05633+K04649+K04552+K05633+K04706+K10610+K04678+K03362+K03357+K03350+K03869+K04555+K10596+K10589+K03094+K10593+K10593+K02207+K10588+K10609+K10609+K04707+K10610+K03353+K03363+…
Sulfur relay system	ko04122	31	Tea_T1_Unigene_BMK.10200;Tea_T1_Unigene_BMK.18755;Tea_T1_Unigene_BMK.19047;Tea_T1_Unigene_BMK.21720;Tea_T1_Unigene_BMK.21721;Tea_T1_Unigene_BMK.46538;Tea_T1_Unigene_BMK.53953;Tea_T1_Unigene_BMK.54336;Tea_T1_Unigene_BMK.64293;Tea_T1_Unigene_BMK.65613;Tea_T1_Unigene_BMK.66683;Tea_T1_Unigene_BMK.68360;Tea_T1_Unigene_BMK.76500;Tea_T1_Unigene_BMK.82911;Tea_T2_Unigene_BMK.21157;Tea_T2_Unigene_BMK.35601…	K14169+K12161+K11996+K04487+K04487+K11996+K12161+K11996+K03635+K03639+K03639+K14168+K01011+K03635+K11996+K12161+K12161+K11179+K01011+K03639+K04487+K04487+K03639+K01011+K11996+K14168+K11996+K11996+K00566+K14169+K11996
SNARE interactions in vesicular transport	ko04130	62	Tea_T1_Unigene_BMK.11262;Tea_T1_Unigene_BMK.12784;Tea_T1_Unigene_BMK.15060;Tea_T1_Unigene_BMK.15834;Tea_T1_Unigene_BMK.18340;Tea_T1_Unigene_BMK.18914;Tea_T1_Unigene_BMK.23719;Tea_T1_Unigene_BMK.29559;Tea_T1_Unigene_BMK.29874;Tea_T1_Unigene_BMK.30612;Tea_T1_Unigene_BMK.31440;Tea_T1_Unigene_BMK.31718;Tea_T1_Unigene_BMK.32186;Tea_T1_Unigene_BMK.3542;Tea_T1_Unigene_BMK.38342;Tea_T1_Unigene_BMK.41637;…	K04560+K08508+K04560+K13505+K08509+K08517+K04560+K08517+K08516+K08508+K08493+K08508+K08493+K08488+K08493+K08515+K08491+K08490+K08493+K08495+K08490+K08497+K04560+K08504+K08497+K08490+K08490+K08495+K08507+K08496+K08515+K08515+K08507+K08515+K08489+K08506+K08515+K08515+K08489+K08493+K08489+K08492+K08516+K08490+K08503+K08506+K08503+K08488+K08517+K08489+K08507+K08490+K08498+K08515+K08507+K08492+K08490+…
Regulation of autophagy	ko04140	53	Tea_T1_Unigene_BMK.10235;Tea_T1_Unigene_BMK.13133;Tea_T1_Unigene_BMK.14158;Tea_T1_Unigene_BMK.14622;Tea_T1_Unigene_BMK.19972;Tea_T1_Unigene_BMK.20165;Tea_T1_Unigene_BMK.20599;Tea_T1_Unigene_BMK.22333;Tea_T1_Unigene_BMK.26177;Tea_T1_Unigene_BMK.28044;Tea_T1_Unigene_BMK.28981;Tea_T1_Unigene_BMK.29034;Tea_T1_Unigene_BMK.30650;Tea_T1_Unigene_BMK.33102;Tea_T1_Unigene_BMK.37498;Tea_T1_Unigene_BMK.37743…	K08342+K08337+K08337+K08337+K00914+K08341+K08269+K08342+K08343+K08337+K08337+K07198+K00914+K07198+K08333+K07198+K08334+K00914+K00914+K08341+K08269+K08269+K08337+K08333+K08339+K08341+K08341+K07198+K08343+K08336+K08334+K08333+K08337+K07198+K08269+K08342+K00914+K00914+K08341+K08269+K08334+K08337+K08341+K08269+K08341+K08333+K00914+K08341+K08337+K08341+K08343+K08337+K08341
Protein processing in endoplasmic reticulum	ko04141	522	Tea_T1_Unigene_BMK.1010;Tea_T1_Unigene_BMK.10482;Tea_T1_Unigene_BMK.10760;Tea_T1_Unigene_BMK.108;Tea_T1_Unigene_BMK.10902;Tea_T1_Unigene_BMK.11075;Tea_T1_Unigene_BMK.11139;Tea_T1_Unigene_BMK.11181;Tea_T1_Unigene_BMK.11265;Tea_T1_Unigene_BMK.11417;Tea_T1_Unigene_BMK.11450;Tea_T1_Unigene_BMK.11532;Tea_T1_Unigene_BMK.11561;Tea_T1_Unigene_BMK.11687;Tea_T1_Unigene_BMK.11928;Tea_T1_Unigene_BMK.12241;Te…	K14004+K03094+K01230+K09486+K11519+K11519+K09523+K09485+K06689+K09487+K09487+K09517+K09518+K09481+K10080+K10575+K07953+K09490+K05546+K04431+K03347+K04523+K04079+K03868+K03094+K13249+K03283+K13989+K09490+K11718+K08860+K09523+K08057+K07342+K10956+K03283+K12275+K12275+K10080+K03237+K04079+K10088+K06689+K07342+K06689+K03283+K14018+K08054+K03347+K14002+K09523+K10839+K04571+K09584+K07151+K04523+K14015+…
Lysosome	ko04142	152	Tea_T1_Unigene_BMK.10255;Tea_T1_Unigene_BMK.1047;Tea_T1_Unigene_BMK.1103;Tea_T1_Unigene_BMK.11709;Tea_T1_Unigene_BMK.13687;Tea_T1_Unigene_BMK.13688;Tea_T1_Unigene_BMK.13877;Tea_T1_Unigene_BMK.14727;Tea_T1_Unigene_BMK.15502;Tea_T1_Unigene_BMK.15598;Tea_T1_Unigene_BMK.17527;Tea_T1_Unigene_BMK.18893;Tea_T1_Unigene_BMK.1912;Tea_T1_Unigene_BMK.1913;Tea_T1_Unigene_BMK.19139;Tea_T1_Unigene_BMK.19776;Tea…	K12311+K01379+K12382+K12392+K12311+K12386+K12383+K04646+K01365+K01365+K01158+K12311+K12391+K12391+K12311+K06497+K12396+K04646+K01158+K01444+K12311+K12397+K02146+K02146+K01365+K01365+K01365+K12373+K12373+K06129+K01365+K01158+K01158+K01379+K12382+K12393+K04646+K01365+K01201+K01074+K12384+K12392+K01204+K13443+K13443+K01365+K13443+K06528+K12398+K12394+K12382+K03661+K12301+K06564+K01371+K02154+K02146+…
Endocytosis	ko04144	325	Tea_T1_Unigene_BMK.10234;Tea_T1_Unigene_BMK.11128;Tea_T1_Unigene_BMK.12582;Tea_T1_Unigene_BMK.1275;Tea_T1_Unigene_BMK.12765;Tea_T1_Unigene_BMK.13067;Tea_T1_Unigene_BMK.13068;Tea_T1_Unigene_BMK.13079;Tea_T1_Unigene_BMK.13354;Tea_T1_Unigene_BMK.13964;Tea_T1_Unigene_BMK.14262;Tea_T1_Unigene_BMK.14315;Tea_T1_Unigene_BMK.14359;Tea_T1_Unigene_BMK.14539;Tea_T1_Unigene_BMK.14564;Tea_T1_Unigene_BMK.14727;…	K12189+K01115+K00910+K07897+K04361+K04361+K04361+K10591+K11824+K12486+K04361+K12185+K03283+K01115+K04361+K04646+K12197+K12194+K12199+K11824+K11824+K06093+K03283+K06093+K00889+K01528+K12200+K07889+K01115+K03283+K05099+K07941+K04646+K12196+K04500+K12488+K12492+K04393+K05633+K04439+K06093+K12193+K05633+K07897+K04678+K12471+K12188+K12182+K00889+K00889+K01528+K11248+K11826+K04513+K04646+K12488+K12494+…
Phagosome	ko04145	259	Tea_T1_Unigene_BMK.1000;Tea_T1_Unigene_BMK.11197;Tea_T1_Unigene_BMK.11287;Tea_T1_Unigene_BMK.11545;Tea_T1_Unigene_BMK.11687;Tea_T1_Unigene_BMK.1275;Tea_T1_Unigene_BMK.14468;Tea_T1_Unigene_BMK.1485;Tea_T1_Unigene_BMK.15105;Tea_T1_Unigene_BMK.15502;Tea_T1_Unigene_BMK.15598;Tea_T1_Unigene_BMK.15719;Tea_T1_Unigene_BMK.15767;Tea_T1_Unigene_BMK.15834;Tea_T1_Unigene_BMK.16290;Tea_T1_Unigene_BMK.1636;Tea…	K02150+K10416+K02152+K06259+K09481+K07897+K04392+K06259+K07374+K01365+K01365+K08057+K02147+K13505+K07342+K10956+K10413+K07342+K07889+K02154+K08517+K00914+K08054+K07374+K02146+K02146+K00921+K02149+K01365+K01365+K01365+K10413+K07897+K10413+K02151+K02151+K10415+K01365+K12182+K01365+K08517+K10413+K00914+K04659+K10413+K01365+K05719+K02155+K06528+K08488+K03661+K13240+K10413+K10413+K02154+K02146+K08054+…
Peroxisome	ko04146	221	Tea_T1_Unigene_BMK.10211;Tea_T1_Unigene_BMK.10263;Tea_T1_Unigene_BMK.11571;Tea_T1_Unigene_BMK.12625;Tea_T1_Unigene_BMK.12769;Tea_T1_Unigene_BMK.14538;Tea_T1_Unigene_BMK.16567;Tea_T1_Unigene_BMK.16773;Tea_T1_Unigene_BMK.16822;Tea_T1_Unigene_BMK.1836;Tea_T1_Unigene_BMK.18690;Tea_T1_Unigene_BMK.21329;Tea_T1_Unigene_BMK.22097;Tea_T1_Unigene_BMK.22694;Tea_T1_Unigene_BMK.23196;Tea_T1_Unigene_BMK.25011;…	K13354+K00232+K13279+K01640+K13337+K00031+K00232+K01897+K03781+K01897+K01897+K13344+K13356+K01897+K01796+K12663+K05676+K00869+K13339+K01897+K00869+K13342+K06664+K11517+K05676+K08764+K04564+K13339+K04565+K11147+K00031+K00031+K13273+K13273+K12405+K11147+K13356+K04565+K13355+K00232+K00232+K13342+K13239+K13356+K00830+K12405+K12405+K01897+K13343+K13354+K13339+K01897+K13279+K00232+K04565+K00232+K11517+…
mTOR signaling pathway	ko04150	51	Tea_T1_Unigene_BMK.11305;Tea_T1_Unigene_BMK.11932;Tea_T1_Unigene_BMK.13629;Tea_T1_Unigene_BMK.15425;Tea_T1_Unigene_BMK.17402;Tea_T1_Unigene_BMK.19654;Tea_T1_Unigene_BMK.20599;Tea_T1_Unigene_BMK.20601;Tea_T1_Unigene_BMK.22253;Tea_T1_Unigene_BMK.22652;Tea_T1_Unigene_BMK.24204;Tea_T1_Unigene_BMK.25319;Tea_T1_Unigene_BMK.25628;Tea_T1_Unigene_BMK.26433;Tea_T1_Unigene_BMK.28299;Tea_T1_Unigene_BMK.28878…	K07207+K06276+K08271+K02991+K04456+K07207+K08269+K04373+K00922+K04371+K08267+K07203+K03259+K07298+K08272+K04373+K07207+K02649+K07298+K07198+K07206+K03259+K08267+K07198+K04456+K03258+K04688+K04688+K03259+K08269+K08269+K02991+K07208+K04373+K08267+K08268+K08266+K03258+K07204+K04373+K07203+K02991+K07203+K07203+K08272+K02991+K02991+K02991+K02991+K02991+K07204
Apoptosis	ko04210	6	Tea_T1_Unigene_BMK.11981;Tea_T1_Unigene_BMK.29235;Tea_T1_Unigene_BMK.43141;Tea_T1_Unigene_BMK.54432;Tea_T1_Unigene_BMK.661;Tea_T1_Unigene_BMK.66243;	K08738+K02649+K04345+K01173+K08738+K04734
Cardiac muscle contraction	ko04260	46	Tea_T1_Unigene_BMK.10417;Tea_T1_Unigene_BMK.11324;Tea_T1_Unigene_BMK.1310;Tea_T1_Unigene_BMK.16006;Tea_T1_Unigene_BMK.26050;Tea_T1_Unigene_BMK.30737;Tea_T1_Unigene_BMK.30782;Tea_T1_Unigene_BMK.31038;Tea_T1_Unigene_BMK.32886;Tea_T1_Unigene_BMK.33946;Tea_T1_Unigene_BMK.35167;Tea_T1_Unigene_BMK.35195;Tea_T1_Unigene_BMK.36445;Tea_T1_Unigene_BMK.41867;Tea_T1_Unigene_BMK.500;Tea_T1_Unigene_BMK.53065;Te…	K02268+K02256+K02261+K09290+K10375+K00412+K02263+K01539+K01540+K00415+K02256+K00415+K00411+K02256+K02262+K01539+K00416+K00412+K02256+K02256+K02262+K02268+K00412+K10351+K12044+K02262+K02261+K02256+K02256+K00412+K02256+K00412+K00412+K02261+K02256+K02256+K02262+K02261+K02261+K02256+K02256+K02256+K10373+K02261+K10351+K10351
Vascular smooth muscle contraction	ko04270	12	Tea_T1_Unigene_BMK.13297;Tea_T1_Unigene_BMK.21873;Tea_T1_Unigene_BMK.22671;Tea_T1_Unigene_BMK.34812;Tea_T1_Unigene_BMK.39790;Tea_T1_Unigene_BMK.43141;Tea_T1_Unigene_BMK.46343;Tea_T1_Unigene_BMK.46404;Tea_T1_Unigene_BMK.61092;Tea_T1_Unigene_BMK.82804;Tea_T1_Unigene_BMK.9860;Tea_T3_Unigene_BMK.6004;	K02183+K12755+K06269+K04513+K06269+K04345+K04514+K12751+K04513+K06269+K12755+K09821
Wnt signaling pathway	ko04310	99	Tea_T1_Unigene_BMK.10482;Tea_T1_Unigene_BMK.11597;Tea_T1_Unigene_BMK.12913;Tea_T1_Unigene_BMK.13157;Tea_T1_Unigene_BMK.13663;Tea_T1_Unigene_BMK.13700;Tea_T1_Unigene_BMK.14468;Tea_T1_Unigene_BMK.14901;Tea_T1_Unigene_BMK.16545;Tea_T1_Unigene_BMK.18305;Tea_T1_Unigene_BMK.1914;Tea_T1_Unigene_BMK.19445;Tea_T1_Unigene_BMK.20097;Tea_T1_Unigene_BMK.20259;Tea_T1_Unigene_BMK.20640;Tea_T1_Unigene_BMK.21154;…	K03094+K04508+K03347+K03362+K03868+K03094+K04392+K04508+K04345+K06268+K08957+K04498+K03347+K04506+K04500+K10151+K04501+K04496+K04496+K03456+K02353+K04498+K02353+K04514+K03362+K04498+K05858+K03115+K03097+K04515+K06268+K04513+K11584+K08957+K03115+K03097+K08960+K04499+K04499+K04513+K06268+K05858+K03456+K01357+K04515+K03097+K06268+K04513+K04382+K04382+K04382+K06268+K04446+K04345+K04496+K04496+K04348+…
Dorso-ventral axis formation	ko04320	40	Tea_T1_Unigene_BMK.1171;Tea_T1_Unigene_BMK.12765;Tea_T1_Unigene_BMK.12876;Tea_T1_Unigene_BMK.13067;Tea_T1_Unigene_BMK.13068;Tea_T1_Unigene_BMK.14262;Tea_T1_Unigene_BMK.14564;Tea_T1_Unigene_BMK.15927;Tea_T1_Unigene_BMK.18052;Tea_T1_Unigene_BMK.20605;Tea_T1_Unigene_BMK.22652;Tea_T1_Unigene_BMK.24275;Tea_T1_Unigene_BMK.25200;Tea_T1_Unigene_BMK.25201;Tea_T1_Unigene_BMK.29779;Tea_T1_Unigene_BMK.30179;…	K03099+K04361+K04364+K04361+K04361+K04361+K04361+K02678+K02644+K03099+K04371+K02156+K02602+K02602+K02156+K03102+K07827+K02156+K02156+K04368+K04368+K02599+K02156+K04361+K02156+K07827+K02098+K02156+K04361+K04361+K02156+K02156+K02599+K03099+K02156+K02599+K04361+K03102+K03102+K03102
Notch signaling pathway	ko04330	37	Tea_T1_Unigene_BMK.10862;Tea_T1_Unigene_BMK.19445;Tea_T1_Unigene_BMK.19540;Tea_T1_Unigene_BMK.21872;Tea_T1_Unigene_BMK.2290;Tea_T1_Unigene_BMK.2291;Tea_T1_Unigene_BMK.22930;Tea_T1_Unigene_BMK.23527;Tea_T1_Unigene_BMK.23727;Tea_T1_Unigene_BMK.23818;Tea_T1_Unigene_BMK.23922;Tea_T1_Unigene_BMK.24559;Tea_T1_Unigene_BMK.24781;Tea_T1_Unigene_BMK.25218;Tea_T1_Unigene_BMK.30982;Tea_T1_Unigene_BMK.34089;T…	K06059+K04498+K06171+K06053+K04496+K04496+K06067+K06170+K02353+K04498+K02353+K06057+K06063+K04498+K06066+K06062+K06062+K06059+K06171+K06061+K02599+K04496+K04496+K04498+K06172+K04498+K04498+K06171+K06057+K06059+K04496+K02599+K06067+K06053+K06051+K02599+K04505
Hedgehog signaling pathway	ko04340	24	Tea_T1_Unigene_BMK.12875;Tea_T1_Unigene_BMK.1296;Tea_T1_Unigene_BMK.13157;Tea_T1_Unigene_BMK.15380;Tea_T1_Unigene_BMK.16545;Tea_T1_Unigene_BMK.1914;Tea_T1_Unigene_BMK.20898;Tea_T1_Unigene_BMK.25028;Tea_T1_Unigene_BMK.25858;Tea_T1_Unigene_BMK.2939;Tea_T1_Unigene_BMK.30634;Tea_T1_Unigene_BMK.37296;Tea_T1_Unigene_BMK.38949;Tea_T1_Unigene_BMK.40194;Tea_T1_Unigene_BMK.41403;Tea_T1_Unigene_BMK.41404;Te…	K06233+K06226+K03362+K06233+K04345+K08957+K06233+K03362+K06233+K08957+K08960+K01357+K06233+K06230+K08958+K08958+K08958+K06233+K04345+K08959+K04663+K08958+K01384+K06225
TGF-beta signaling pathway	ko04350	55	Tea_T1_Unigene_BMK.10195;Tea_T1_Unigene_BMK.10482;Tea_T1_Unigene_BMK.12913;Tea_T1_Unigene_BMK.13663;Tea_T1_Unigene_BMK.13700;Tea_T1_Unigene_BMK.19445;Tea_T1_Unigene_BMK.20097;Tea_T1_Unigene_BMK.20640;Tea_T1_Unigene_BMK.2074;Tea_T1_Unigene_BMK.22529;Tea_T1_Unigene_BMK.22652;Tea_T1_Unigene_BMK.23576;Tea_T1_Unigene_BMK.23818;Tea_T1_Unigene_BMK.24241;Tea_T1_Unigene_BMK.24943;Tea_T1_Unigene_BMK.25218;…	K04681+K03094+K03347+K03868+K03094+K04498+K03347+K04500+K04676+K04501+K04371+K03456+K04498+K04514+K04678+K04498+K04682+K04513+K04683+K04679+K04659+K04678+K04513+K03456+K04676+K04513+K04382+K04382+K04382+K04688+K04688+K04680+K04498+K04514+K04514+K04498+K04498+K13596+K04663+K04681+K04681+K03347+K04659+K04678+K04513+K04659+K03456+K04377+K04681+K04681+K03347+K04681+K04382+K03456+K03094
Axon guidance	ko04360	3	Tea_T1_Unigene_BMK.26877;Tea_T1_Unigene_BMK.31071;Tea_T1_Unigene_BMK.86298;	K04630+K07827+K04409
VEGF signaling pathway	ko04370	3	Tea_T1_Unigene_BMK.14468;Tea_T1_Unigene_BMK.29235;Tea_T1_Unigene_BMK.31071;	K04392+K02649+K07827
Osteoclast differentiation	ko04380	2	Tea_T1_Unigene_BMK.25369;Tea_T1_Unigene_BMK.29235;	K04449+K02649
Focal adhesion	ko04510	38	Tea_T1_Unigene_BMK.1171;Tea_T1_Unigene_BMK.14468;Tea_T1_Unigene_BMK.1649;Tea_T1_Unigene_BMK.20605;Tea_T1_Unigene_BMK.21873;Tea_T1_Unigene_BMK.22671;Tea_T1_Unigene_BMK.28505;Tea_T1_Unigene_BMK.29235;Tea_T1_Unigene_BMK.32777;Tea_T1_Unigene_BMK.337;Tea_T1_Unigene_BMK.34812;Tea_T1_Unigene_BMK.38151;Tea_T1_Unigene_BMK.39790;Tea_T1_Unigene_BMK.46343;Tea_T1_Unigene_BMK.52359;Tea_T1_Unigene_BMK.52360;Tea…	K03099+K04392+K04437+K03099+K12755+K06269+K05635+K02649+K04659+K04437+K04513+K05692+K06269+K04514+K04437+K04437+K01110+K01110+K04659+K04513+K12757+K04659+K04437+K06269+K06493+K04409+K05699+K12755+K10351+K05717+K05692+K06274+K05717+K06236+K06236+K10351+K05699+K10351
ECM-receptor interaction	ko04512	32	Tea_T1_Unigene_BMK.11545;Tea_T1_Unigene_BMK.1485;Tea_T1_Unigene_BMK.21351;Tea_T1_Unigene_BMK.25703;Tea_T1_Unigene_BMK.26169;Tea_T1_Unigene_BMK.28505;Tea_T1_Unigene_BMK.28506;Tea_T1_Unigene_BMK.32777;Tea_T1_Unigene_BMK.33899;Tea_T1_Unigene_BMK.37253;Tea_T1_Unigene_BMK.42765;Tea_T1_Unigene_BMK.43569;Tea_T1_Unigene_BMK.49369;Tea_T1_Unigene_BMK.49370;Tea_T1_Unigene_BMK.49371;Tea_T1_Unigene_BMK.52856;…	K06259+K06259+K05637+K06254+K05635+K05635+K05635+K04659+K05719+K05636+K06254+K06254+K05636+K05636+K05636+K05636+K05635+K04659+K04659+K06493+K06236+K05717+K06236+K06236+K06236+K06236+K06236+K05717+K06236+K06236+K06236+K06236
Cell adhesion molecules (CAMs)	ko04514	3	Tea_T1_Unigene_BMK.44530;Tea_T1_Unigene_BMK.82223;Tea_T3_Unigene_BMK.13132;	K06087+K05689+K06815
Adherens junction	ko04520	16	Tea_T1_Unigene_BMK.12896;Tea_T1_Unigene_BMK.14468;Tea_T1_Unigene_BMK.20990;Tea_T1_Unigene_BMK.22529;Tea_T1_Unigene_BMK.23818;Tea_T1_Unigene_BMK.34812;Tea_T1_Unigene_BMK.38151;Tea_T1_Unigene_BMK.50293;Tea_T1_Unigene_BMK.52304;Tea_T1_Unigene_BMK.61092;Tea_T1_Unigene_BMK.7283;Tea_T1_Unigene_BMK.82223;Tea_T1_Unigene_BMK.85701;Tea_T1_Unigene_BMK.9452;Tea_T3_Unigene_BMK.1574;Tea_T4_Unigene_BMK.49537;	K05747+K04392+K06083+K04501+K04498+K04513+K05692+K04468+K03115+K04513+K05747+K05689+K05702+K05699+K05692+K05699
Tight junction	ko04530	41	Tea_T1_Unigene_BMK.15701;Tea_T1_Unigene_BMK.21873;Tea_T1_Unigene_BMK.22739;Tea_T1_Unigene_BMK.23576;Tea_T1_Unigene_BMK.24261;Tea_T1_Unigene_BMK.25114;Tea_T1_Unigene_BMK.26877;Tea_T1_Unigene_BMK.31071;Tea_T1_Unigene_BMK.34812;Tea_T1_Unigene_BMK.36144;Tea_T1_Unigene_BMK.38151;Tea_T1_Unigene_BMK.38737;Tea_T1_Unigene_BMK.4262;Tea_T1_Unigene_BMK.44530;Tea_T1_Unigene_BMK.48941;Tea_T1_Unigene_BMK.49497;…	K06096+K12755+K06091+K03456+K10352+K10352+K04630+K07827+K04513+K03456+K05692+K04382+K06096+K06087+K06115+K06095+K10352+K03115+K01110+K01110+K04354+K04513+K12757+K03456+K10352+K05629+K06095+K05702+K06106+K05699+K12755+K10351+K05692+K10352+K10352+K10352+K10351+K05699+K10352+K10352+K10351
Gap junction	ko04540	8	Tea_T1_Unigene_BMK.1171;Tea_T1_Unigene_BMK.20605;Tea_T1_Unigene_BMK.26877;Tea_T1_Unigene_BMK.2966;Tea_T1_Unigene_BMK.31071;Tea_T1_Unigene_BMK.3312;Tea_T1_Unigene_BMK.43141;Tea_T1_Unigene_BMK.49764;	K03099+K03099+K04630+K02087+K07827+K07376+K04345+K08959
Complement and coagulation cascades	ko04610	1	Tea_T3_Unigene_BMK.8416;	K01313
Antigen processing and presentation	ko04612	11	Tea_T1_Unigene_BMK.40114;Tea_T1_Unigene_BMK.41879;Tea_T1_Unigene_BMK.51029;Tea_T1_Unigene_BMK.53563;Tea_T1_Unigene_BMK.57261;Tea_T1_Unigene_BMK.60707;Tea_T1_Unigene_BMK.60708;Tea_T2_Unigene_BMK.16785;Tea_T2_Unigene_BMK.35908;Tea_T3_Unigene_BMK.18884;Tea_T3_Unigene_BMK.6426;	K01363+K01368+K01363+K09489+K04079+K01369+K01369+K01363+K01363+K08055+K04079
Renin-angiotensin system	ko04614	4	Tea_T1_Unigene_BMK.50598;Tea_T1_Unigene_BMK.81927;Tea_T1_Unigene_BMK.86223;Tea_T3_Unigene_BMK.6004;	K13289+K13289+K13289+K09821
Toll-like receptor signaling pathway	ko04620	4	Tea_T1_Unigene_BMK.14468;Tea_T1_Unigene_BMK.29235;Tea_T1_Unigene_BMK.3798;Tea_T1_Unigene_BMK.66243;	K04392+K02649+K04431+K04734
NOD-like receptor signaling pathway	ko04621	6	Tea_T1_Unigene_BMK.13513;Tea_T1_Unigene_BMK.39752;Tea_T1_Unigene_BMK.57261;Tea_T1_Unigene_BMK.66243;Tea_T3_Unigene_BMK.6426;Tea_T4_Unigene_BMK.54846;	K04079+K04079+K04079+K04734+K04079+K04079
RIG-I-like receptor signaling pathway	ko04622	2	Tea_T1_Unigene_BMK.66243;Tea_T2_Unigene_BMK.441;	K04734+K12655
Cytosolic DNA-sensing pathway	ko04623	3	Tea_T1_Unigene_BMK.29313;Tea_T1_Unigene_BMK.66243;Tea_T1_Unigene_BMK.7506;	K03016+K04734+K03019
Plant-pathogen interaction	ko04626	242	Tea_T1_Unigene_BMK.12947;Tea_T1_Unigene_BMK.13050;Tea_T1_Unigene_BMK.13446;Tea_T1_Unigene_BMK.14545;Tea_T1_Unigene_BMK.15107;Tea_T1_Unigene_BMK.17310;Tea_T1_Unigene_BMK.17892;Tea_T1_Unigene_BMK.18360;Tea_T1_Unigene_BMK.19727;Tea_T1_Unigene_BMK.19775;Tea_T1_Unigene_BMK.19925;Tea_T1_Unigene_BMK.22031;Tea_T1_Unigene_BMK.2472;Tea_T1_Unigene_BMK.25512;Tea_T1_Unigene_BMK.279;Tea_T1_Unigene_BMK.28111;Te…	K13412+K13448+K13426+K13412+K13448+K13448+K04079+K13447+K13448+K13413+K13416+K13457+K13457+K13447+K13448+K13457+K13412+K05391+K13416+K13429+K13457+K13457+K13412+K13448+K13412+K13412+K13412+K13464+K13448+K04079+K13457+K04079+K13425+K13426+K13448+K13457+K13448+K13424+K04368+K13420+K13447+K13429+K13420+K13448+K13412+K13430+K13448+K13448+K13412+K13448+K13448+K13412+K13448+K13448+K13427+K13412+K13430+…
Jak-STAT signaling pathway	ko04630	29	Tea_T1_Unigene_BMK.10149;Tea_T1_Unigene_BMK.1171;Tea_T1_Unigene_BMK.12876;Tea_T1_Unigene_BMK.17402;Tea_T1_Unigene_BMK.19445;Tea_T1_Unigene_BMK.20605;Tea_T1_Unigene_BMK.21154;Tea_T1_Unigene_BMK.22253;Tea_T1_Unigene_BMK.23818;Tea_T1_Unigene_BMK.25218;Tea_T1_Unigene_BMK.29235;Tea_T1_Unigene_BMK.29495;Tea_T1_Unigene_BMK.29561;Tea_T1_Unigene_BMK.38217;Tea_T1_Unigene_BMK.41012;Tea_T1_Unigene_BMK.45914;…	K04447+K03099+K04364+K04456+K04498+K03099+K10151+K00922+K04498+K04498+K02649+K07293+K04707+K04456+K04706+K04498+K04498+K04498+K04705+K04705+K07293+K04700+K07293+K04377+K04702+K03099+K04706+K11224+K04700
Hematopoietic cell lineage	ko04640	1	Tea_T1_Unigene_BMK.11545;	K06259
Natural killer cell mediated cytotoxicity	ko04650	66	Tea_T1_Unigene_BMK.1171;Tea_T1_Unigene_BMK.12432;Tea_T1_Unigene_BMK.12876;Tea_T1_Unigene_BMK.14468;Tea_T1_Unigene_BMK.14968;Tea_T1_Unigene_BMK.1533;Tea_T1_Unigene_BMK.17816;Tea_T1_Unigene_BMK.18305;Tea_T1_Unigene_BMK.20605;Tea_T1_Unigene_BMK.21049;Tea_T1_Unigene_BMK.22253;Tea_T1_Unigene_BMK.22652;Tea_T1_Unigene_BMK.22757;Tea_T1_Unigene_BMK.28253;Tea_T1_Unigene_BMK.28682;Tea_T1_Unigene_BMK.29235;T…	K03099+K06268+K04364+K04392+K05859+K05859+K04409+K06268+K03099+K05859+K00922+K04371+K05730+K06268+K04371+K02649+K07293+K07827+K06268+K06268+K04368+K04368+K06268+K04392+K04446+K04348+K07827+K02677+K07293+K06268+K04348+K07293+K04446+K04368+K06268+K04348+K06268+K06279+K04446+K04371+K04371+K04371+K04371+K06279+K04392+K03099+K06268+K04409+K04371+K04392+K04392+K04371+K06268+K04371+K04371+K04392+K04371+…
T cell receptor signaling pathway	ko04660	3	Tea_T1_Unigene_BMK.29235;Tea_T1_Unigene_BMK.31071;Tea_T1_Unigene_BMK.86298;	K02649+K07827+K04409
B cell receptor signaling pathway	ko04662	2	Tea_T1_Unigene_BMK.29235;Tea_T1_Unigene_BMK.31071;	K02649+K07827
Fc epsilon RI signaling pathway	ko04664	2	Tea_T1_Unigene_BMK.29235;Tea_T1_Unigene_BMK.31071;	K02649+K07827
Fc gamma R-mediated phagocytosis	ko04666	3	Tea_T1_Unigene_BMK.29235;Tea_T1_Unigene_BMK.6327;Tea_T1_Unigene_BMK.86298;	K02649+K01528+K04409
Leukocyte transendothelial migration	ko04670	6	Tea_T1_Unigene_BMK.26877;Tea_T1_Unigene_BMK.29235;Tea_T1_Unigene_BMK.38151;Tea_T1_Unigene_BMK.6399;Tea_T1_Unigene_BMK.85701;Tea_T2_Unigene_BMK.20516;	K04630+K02649+K05692+K12757+K05702+K10351
Circadian rhythm - mammal	ko04710	36	Tea_T1_Unigene_BMK.10482;Tea_T1_Unigene_BMK.12913;Tea_T1_Unigene_BMK.13663;Tea_T1_Unigene_BMK.13700;Tea_T1_Unigene_BMK.20097;Tea_T1_Unigene_BMK.25028;Tea_T1_Unigene_BMK.26513;Tea_T1_Unigene_BMK.30634;Tea_T1_Unigene_BMK.35139;Tea_T1_Unigene_BMK.49764;Tea_T1_Unigene_BMK.56487;Tea_T1_Unigene_BMK.65226;Tea_T1_Unigene_BMK.65515;Tea_T1_Unigene_BMK.65531;Tea_T1_Unigene_BMK.74087;Tea_T1_Unigene_BMK.76133…	K03094+K03347+K03868+K03094+K03347+K03362+K03094+K08960+K02295+K08959+K03347+K03868+K03094+K02295+K03347+K02295+K03094+K03347+K03347+K03868+K03868+K03094+K03347+K03347+K03094+K03094+K03094+K03094+K03094+K03094+K08960+K03868+K03094+K03094+K03094+K03347
Circadian rhythm - plant	ko04712	38	Tea_T1_Unigene_BMK.1500;Tea_T1_Unigene_BMK.69513;Tea_T1_Unigene_BMK.74154;Tea_T1_Unigene_BMK.75163;Tea_T1_Unigene_BMK.75828;Tea_T1_Unigene_BMK.77414;Tea_T2_Unigene_BMK.22492;Tea_T2_Unigene_BMK.42662;Tea_T2_Unigene_BMK.44722;Tea_T3_Unigene_BMK.1229;Tea_T3_Unigene_BMK.14174;Tea_T3_Unigene_BMK.15891;Tea_T3_Unigene_BMK.16079;Tea_T3_Unigene_BMK.1962;Tea_T3_Unigene_BMK.1980;Tea_T3_Unigene_BMK.2115;Tea_…	K03097+K03115+K12127+K12118+K12119+K03115+K00660+K12124+K12118+K12130+K03097+K12118+K12119+K12133+K03115+K12132+K03115+K12134+K03115+K03097+K00660+K12119+K12132+K12129+K03097+K12121+K12126+K12127+K12127+K12124+K12133+K12134+K12119+K12127+K12119+K03097+K03097+K03097
Long-term potentiation	ko04720	3	Tea_T1_Unigene_BMK.31071;Tea_T1_Unigene_BMK.49956;Tea_T1_Unigene_BMK.7933;	K07827+K04373+K04373
Neurotrophin signaling pathway	ko04722	5	Tea_T1_Unigene_BMK.24531;Tea_T1_Unigene_BMK.29235;Tea_T1_Unigene_BMK.31071;Tea_T1_Unigene_BMK.49956;Tea_T1_Unigene_BMK.7933;	K12460+K02649+K07827+K04373+K04373
Long-term depression	ko04730	6	Tea_T1_Unigene_BMK.23576;Tea_T1_Unigene_BMK.26877;Tea_T1_Unigene_BMK.31071;Tea_T1_Unigene_BMK.3312;Tea_T1_Unigene_BMK.36144;Tea_T1_Unigene_BMK.7117;	K03456+K04630+K07827+K07376+K03456+K03456
Olfactory transduction	ko04740	1	Tea_T1_Unigene_BMK.3312;	K07376
Phototransduction	ko04744	1	Tea_T1_Unigene_BMK.13297;	K02183
Phototransduction - fly	ko04745	14	Tea_T1_Unigene_BMK.11239;Tea_T1_Unigene_BMK.11887;Tea_T1_Unigene_BMK.12582;Tea_T1_Unigene_BMK.27378;Tea_T1_Unigene_BMK.33283;Tea_T1_Unigene_BMK.48930;Tea_T1_Unigene_BMK.50809;Tea_T1_Unigene_BMK.56236;Tea_T1_Unigene_BMK.79734;Tea_T1_Unigene_BMK.82563;Tea_T2_Unigene_BMK.32172;Tea_T2_Unigene_BMK.42772;Tea_T3_Unigene_BMK.10547;Tea_T3_Unigene_BMK.28109;	K13806+K04547+K00910+K04515+K04634+K02183+K05858+K02183+K05692+K02183+K02183+K05692+K02183+K05692
Regulation of actin cytoskeleton	ko04810	38	Tea_T1_Unigene_BMK.1171;Tea_T1_Unigene_BMK.12896;Tea_T1_Unigene_BMK.14468;Tea_T1_Unigene_BMK.20605;Tea_T1_Unigene_BMK.21873;Tea_T1_Unigene_BMK.22671;Tea_T1_Unigene_BMK.29235;Tea_T1_Unigene_BMK.31071;Tea_T1_Unigene_BMK.34812;Tea_T1_Unigene_BMK.38151;Tea_T1_Unigene_BMK.3865;Tea_T1_Unigene_BMK.39790;Tea_T1_Unigene_BMK.46343;Tea_T1_Unigene_BMK.51471;Tea_T1_Unigene_BMK.56733;Tea_T1_Unigene_BMK.61092;T…	K03099+K05747+K04392+K03099+K12755+K06269+K02649+K07827+K04513+K05692+K05758+K06269+K04514+K05749+K05749+K04513+K12757+K05747+K06269+K06493+K05765+K04409+K05699+K12755+K10351+K05746+K05717+K05692+K01313+K01313+K01313+K05717+K01313+K05765+K10351+K05746+K05699+K10351
Insulin signaling pathway	ko04910	31	Tea_T1_Unigene_BMK.1171;Tea_T1_Unigene_BMK.13297;Tea_T1_Unigene_BMK.15425;Tea_T1_Unigene_BMK.17490;Tea_T1_Unigene_BMK.20605;Tea_T1_Unigene_BMK.22671;Tea_T1_Unigene_BMK.25628;Tea_T1_Unigene_BMK.25808;Tea_T1_Unigene_BMK.29002;Tea_T1_Unigene_BMK.29235;Tea_T1_Unigene_BMK.29995;Tea_T1_Unigene_BMK.31071;Tea_T1_Unigene_BMK.34152;Tea_T1_Unigene_BMK.39790;Tea_T1_Unigene_BMK.43141;Tea_T1_Unigene_BMK.46768;…	K03099+K02183+K02991+K00665+K03099+K06269+K03259+K00665+K07207+K02649+K00665+K07827+K03259+K06269+K04345+K07192+K07187+K07197+K07195+K07199+K07204+K07203+K06269+K00665+K07197+K02991+K02991+K00665+K00665+K01084+K01596
GnRH signaling pathway	ko04912	8	Tea_T1_Unigene_BMK.1171;Tea_T1_Unigene_BMK.13297;Tea_T1_Unigene_BMK.20605;Tea_T1_Unigene_BMK.31071;Tea_T1_Unigene_BMK.3781;Tea_T1_Unigene_BMK.3798;Tea_T1_Unigene_BMK.43141;Tea_T1_Unigene_BMK.57408;	K03099+K02183+K03099+K07827+K04515+K04431+K04345+K04374
Progesterone-mediated oocyte maturation	ko04914	69	Tea_T1_Unigene_BMK.10105;Tea_T1_Unigene_BMK.10363;Tea_T1_Unigene_BMK.12412;Tea_T1_Unigene_BMK.13513;Tea_T1_Unigene_BMK.14137;Tea_T1_Unigene_BMK.16545;Tea_T1_Unigene_BMK.17372;Tea_T1_Unigene_BMK.17402;Tea_T1_Unigene_BMK.17541;Tea_T1_Unigene_BMK.1789;Tea_T1_Unigene_BMK.20601;Tea_T1_Unigene_BMK.20793;Tea_T1_Unigene_BMK.22032;Tea_T1_Unigene_BMK.22033;Tea_T1_Unigene_BMK.22061;Tea_T1_Unigene_BMK.22253;…	K03355+K02537+K03355+K04079+K06627+K04345+K08043+K04456+K02178+K05868+K04373+K03351+K03355+K03355+K03349+K00922+K03351+K04371+K03354+K04079+K03357+K02602+K02602+K03350+K04630+K04630+K06631+K04373+K02649+K06631+K02087+K07827+K03349+K02178+K02206+K02206+K02537+K04456+K03350+K04368+K04368+K04079+K05868+K04345+K04440+K04440+K02178+K07827+K04373+K06631+K06631+K06631+K08043+K04079+K04079+K03349+K04630+…
Melanogenesis	ko04916	8	Tea_T1_Unigene_BMK.13297;Tea_T1_Unigene_BMK.23818;Tea_T1_Unigene_BMK.26877;Tea_T1_Unigene_BMK.30328;Tea_T1_Unigene_BMK.31071;Tea_T1_Unigene_BMK.3781;Tea_T1_Unigene_BMK.43141;Tea_T1_Unigene_BMK.8702;	K02183+K04498+K04630+K09048+K07827+K04515+K04345+K09048
Adipocytokine signaling pathway	ko04920	17	Tea_T1_Unigene_BMK.11545;Tea_T1_Unigene_BMK.1485;Tea_T1_Unigene_BMK.15751;Tea_T1_Unigene_BMK.16644;Tea_T1_Unigene_BMK.1836;Tea_T1_Unigene_BMK.18690;Tea_T1_Unigene_BMK.26433;Tea_T1_Unigene_BMK.32056;Tea_T1_Unigene_BMK.37360;Tea_T1_Unigene_BMK.47597;Tea_T1_Unigene_BMK.55511;Tea_T1_Unigene_BMK.59442;Tea_T1_Unigene_BMK.6332;Tea_T1_Unigene_BMK.66243;Tea_T1_Unigene_BMK.82677;Tea_T3_Unigene_BMK.21540;Te…	K06259+K06259+K07297+K08526+K01897+K01897+K07298+K07298+K08765+K07187+K07293+K08765+K07199+K04734+K07203+K01084+K01596
Type II diabetes mellitus	ko04930	1	Tea_T1_Unigene_BMK.29235;	K02649
Aldosterone-regulated sodium reabsorption	ko04960	4	Tea_T1_Unigene_BMK.29235;Tea_T1_Unigene_BMK.31038;Tea_T1_Unigene_BMK.31071;Tea_T1_Unigene_BMK.65169;	K02649+K01539+K07827+K13305
Vasopressin-regulated water reabsorption	ko04962	2	Tea_T1_Unigene_BMK.20119;Tea_T1_Unigene_BMK.8702;	K10428+K09048
Proximal tubule bicarbonate reclamation	ko04964	3	Tea_T1_Unigene_BMK.31038;Tea_T1_Unigene_BMK.37314;Tea_T1_Unigene_BMK.8987;	K01539+K00261+K00261
Salivary secretion	ko04970	4	Tea_T1_Unigene_BMK.31038;Tea_T1_Unigene_BMK.3312;Tea_T1_Unigene_BMK.38957;Tea_T1_Unigene_BMK.38958;	K01539+K07376+K05850+K05850
Gastric acid secretion	ko04971	2	Tea_T1_Unigene_BMK.26877;Tea_T1_Unigene_BMK.31038;	K04630+K01539
Pancreatic secretion	ko04972	3	Tea_T1_Unigene_BMK.31038;Tea_T1_Unigene_BMK.38957;Tea_T1_Unigene_BMK.38958;	K01539+K05850+K05850
Carbohydrate digestion and absorption	ko04973	2	Tea_T1_Unigene_BMK.29235;Tea_T1_Unigene_BMK.31038;	K02649+K01539
Protein digestion and absorption	ko04974	4	Tea_T1_Unigene_BMK.31038;Tea_T1_Unigene_BMK.48602;Tea_T1_Unigene_BMK.82803;Tea_T3_Unigene_BMK.577;	K01539+K05612+K01285+K06236
Fat digestion and absorption	ko04975	4	Tea_T1_Unigene_BMK.11545;Tea_T1_Unigene_BMK.53975;Tea_T1_Unigene_BMK.6079;Tea_T1_Unigene_BMK.84241;	K06259+K11160+K11155+K14461
Bile secretion	ko04976	1	Tea_T1_Unigene_BMK.31038;	K01539
Mineral absorption	ko04978	2	Tea_T1_Unigene_BMK.31038;Tea_T1_Unigene_BMK.38958;	K01539+K05850
Alzheimer's disease	ko05010	20	Tea_T1_Unigene_BMK.10417;Tea_T1_Unigene_BMK.12178;Tea_T1_Unigene_BMK.1660;Tea_T1_Unigene_BMK.20518;Tea_T1_Unigene_BMK.3624;Tea_T1_Unigene_BMK.3752;Tea_T1_Unigene_BMK.41867;Tea_T1_Unigene_BMK.49687;Tea_T1_Unigene_BMK.72463;Tea_T2_Unigene_BMK.11249;Tea_T2_Unigene_BMK.19563;Tea_T2_Unigene_BMK.19878;Tea_T2_Unigene_BMK.6941;Tea_T2_Unigene_BMK.8279;Tea_T3_Unigene_BMK.12476;Tea_T3_Unigene_BMK.13485;Tea_…	K02268+K03949+K00134+K03946+K08683+K03955+K02256+K04532+K08852+K02256+K02262+K00412+K02262+K02261+K02256+K00412+K02256+K02126+K02126+K02256
Parkinson's disease	ko05012	22	Tea_T1_Unigene_BMK.10417;Tea_T1_Unigene_BMK.12178;Tea_T1_Unigene_BMK.20518;Tea_T1_Unigene_BMK.3752;Tea_T1_Unigene_BMK.41867;Tea_T2_Unigene_BMK.11249;Tea_T2_Unigene_BMK.19563;Tea_T2_Unigene_BMK.19878;Tea_T2_Unigene_BMK.30374;Tea_T2_Unigene_BMK.6941;Tea_T2_Unigene_BMK.8279;Tea_T3_Unigene_BMK.12476;Tea_T3_Unigene_BMK.13485;Tea_T3_Unigene_BMK.17429;Tea_T3_Unigene_BMK.17678;Tea_T3_Unigene_BMK.17679;Te…	K02268+K03949+K03946+K03955+K02256+K02256+K02262+K00412+K03883+K02262+K02261+K02256+K00412+K02256+K02126+K02126+K03881+K03880+K05863+K03878+K03881+K02256
Amyotrophic lateral sclerosis (ALS)	ko05014	3	Tea_T1_Unigene_BMK.21977;Tea_T1_Unigene_BMK.85402;Tea_T2_Unigene_BMK.39822;	K05613+K03781+K02308
Huntington's disease	ko05016	23	Tea_T1_Unigene_BMK.10417;Tea_T1_Unigene_BMK.12178;Tea_T1_Unigene_BMK.16224;Tea_T1_Unigene_BMK.20518;Tea_T1_Unigene_BMK.28127;Tea_T1_Unigene_BMK.3752;Tea_T1_Unigene_BMK.40468;Tea_T1_Unigene_BMK.41867;Tea_T1_Unigene_BMK.45804;Tea_T1_Unigene_BMK.86450;Tea_T1_Unigene_BMK.8702;Tea_T2_Unigene_BMK.11249;Tea_T2_Unigene_BMK.19563;Tea_T2_Unigene_BMK.19878;Tea_T2_Unigene_BMK.6941;Tea_T2_Unigene_BMK.8279;Tea…	K02268+K03949+K11824+K03946+K11826+K03955+K04646+K02256+K11830+K04533+K09048+K02256+K02262+K00412+K02262+K02261+K02256+K00412+K02256+K02126+K02126+K05863+K02256
Prion diseases	ko05020	2	Tea_T1_Unigene_BMK.28505;Tea_T1_Unigene_BMK.85851;	K05635+K09490
Bacterial invasion of epithelial cells	ko05100	4	Tea_T1_Unigene_BMK.29235;Tea_T1_Unigene_BMK.38151;Tea_T1_Unigene_BMK.40468;Tea_T1_Unigene_BMK.6327;	K02649+K05692+K04646+K01528
Vibrio cholerae infection	ko05110	2	Tea_T1_Unigene_BMK.5105;Tea_T1_Unigene_BMK.56148;	K10955+K10955
Chagas disease (American trypanosomiasis)	ko05142	5	Tea_T1_Unigene_BMK.23576;Tea_T1_Unigene_BMK.26877;Tea_T1_Unigene_BMK.29235;Tea_T1_Unigene_BMK.36144;Tea_T1_Unigene_BMK.7117;	K03456+K04630+K02649+K03456+K03456
Malaria	ko05144	1	Tea_T1_Unigene_BMK.11545;	K06259
Toxoplasmosis	ko05145	3	Tea_T1_Unigene_BMK.26877;Tea_T1_Unigene_BMK.28505;Tea_T1_Unigene_BMK.29235;	K04630+K05635+K02649
Amoebiasis	ko05146	7	Tea_T1_Unigene_BMK.28505;Tea_T1_Unigene_BMK.29235;Tea_T1_Unigene_BMK.5105;Tea_T1_Unigene_BMK.56148;Tea_T1_Unigene_BMK.58740;Tea_T2_Unigene_BMK.25225;Tea_T3_Unigene_BMK.577;	K05635+K02649+K10955+K10955+K13963+K13963+K06236
Staphylococcus aureus infection	ko05150	1	Tea_T1_Unigene_BMK.17265;	K14201
Hepatitis C	ko05160	6	Tea_T1_Unigene_BMK.23576;Tea_T1_Unigene_BMK.29235;Tea_T1_Unigene_BMK.31071;Tea_T1_Unigene_BMK.36144;Tea_T1_Unigene_BMK.7117;Tea_T1_Unigene_BMK.85735;	K03456+K02649+K07827+K03456+K03456+K08860
Pathways in cancer	ko05200	12	Tea_T1_Unigene_BMK.13074;Tea_T1_Unigene_BMK.16644;Tea_T1_Unigene_BMK.21402;Tea_T1_Unigene_BMK.28505;Tea_T1_Unigene_BMK.29235;Tea_T1_Unigene_BMK.30625;Tea_T1_Unigene_BMK.31071;Tea_T1_Unigene_BMK.38127;Tea_T1_Unigene_BMK.57261;Tea_T1_Unigene_BMK.7589;Tea_T1_Unigene_BMK.8913;Tea_T3_Unigene_BMK.6426;	K07834+K08526+K08737+K05635+K02649+K06620+K07827+K09095+K04079+K07835+K06626+K04079
Colorectal cancer	ko05210	3	Tea_T1_Unigene_BMK.21402;Tea_T1_Unigene_BMK.29235;Tea_T1_Unigene_BMK.31071;	K08737+K02649+K07827
Renal cell carcinoma	ko05211	4	Tea_T1_Unigene_BMK.29235;Tea_T1_Unigene_BMK.31071;Tea_T1_Unigene_BMK.38127;Tea_T1_Unigene_BMK.86298;	K02649+K07827+K09095+K04409
Pancreatic cancer	ko05212	5	Tea_T1_Unigene_BMK.13074;Tea_T1_Unigene_BMK.29235;Tea_T1_Unigene_BMK.30625;Tea_T1_Unigene_BMK.31071;Tea_T1_Unigene_BMK.7589;	K07834+K02649+K06620+K07827+K07835
Endometrial cancer	ko05213	2	Tea_T1_Unigene_BMK.29235;Tea_T1_Unigene_BMK.31071;	K02649+K07827
Glioma	ko05214	3	Tea_T1_Unigene_BMK.29235;Tea_T1_Unigene_BMK.30625;Tea_T1_Unigene_BMK.31071;	K02649+K06620+K07827
Prostate cancer	ko05215	7	Tea_T1_Unigene_BMK.29235;Tea_T1_Unigene_BMK.30625;Tea_T1_Unigene_BMK.31071;Tea_T1_Unigene_BMK.57261;Tea_T1_Unigene_BMK.8702;Tea_T1_Unigene_BMK.8913;Tea_T3_Unigene_BMK.6426;	K02649+K06620+K07827+K04079+K09048+K06626+K04079
Thyroid cancer	ko05216	2	Tea_T1_Unigene_BMK.16644;Tea_T1_Unigene_BMK.31071;	K08526+K07827
Melanoma	ko05218	3	Tea_T1_Unigene_BMK.29235;Tea_T1_Unigene_BMK.30625;Tea_T1_Unigene_BMK.31071;	K02649+K06620+K07827
Bladder cancer	ko05219	2	Tea_T1_Unigene_BMK.30625;Tea_T1_Unigene_BMK.31071;	K06620+K07827
Chronic myeloid leukemia	ko05220	3	Tea_T1_Unigene_BMK.29235;Tea_T1_Unigene_BMK.30625;Tea_T1_Unigene_BMK.31071;	K02649+K06620+K07827
Acute myeloid leukemia	ko05221	2	Tea_T1_Unigene_BMK.29235;Tea_T1_Unigene_BMK.31071;	K02649+K07827
Small cell lung cancer	ko05222	5	Tea_T1_Unigene_BMK.16644;Tea_T1_Unigene_BMK.28505;Tea_T1_Unigene_BMK.29235;Tea_T1_Unigene_BMK.30625;Tea_T1_Unigene_BMK.8913;	K08526+K05635+K02649+K06620+K06626
Non-small cell lung cancer	ko05223	4	Tea_T1_Unigene_BMK.16644;Tea_T1_Unigene_BMK.29235;Tea_T1_Unigene_BMK.30625;Tea_T1_Unigene_BMK.31071;	K08526+K02649+K06620+K07827
Systemic lupus erythematosus	ko05322	4	Tea_T1_Unigene_BMK.53917;Tea_T2_Unigene_BMK.27793;Tea_T3_Unigene_BMK.13418;Tea_T4_Unigene_BMK.56222;	K11252+K11253+K11253+K11254
Hypertrophic cardiomyopathy (HCM)	ko05410	3	Tea_T1_Unigene_BMK.38151;Tea_T2_Unigene_BMK.20516;Tea_T2_Unigene_BMK.34823;	K05692+K10351+K12044
Arrhythmogenic right ventricular cardiomyopathy (ARVC)	ko05412	1	Tea_T1_Unigene_BMK.38151;	K05692
Dilated cardiomyopathy	ko05414	3	Tea_T1_Unigene_BMK.38151;Tea_T2_Unigene_BMK.20516;Tea_T2_Unigene_BMK.34823;	K05692+K10351+K12044
Viral myocarditis	ko05416	3	Tea_T1_Unigene_BMK.13255;Tea_T1_Unigene_BMK.24261;Tea_T1_Unigene_BMK.38151;	K03260+K10352+K05692
