# Supplementary material for: De novo assembly and transcriptome characterization: novel insights into catechins biosynthesis in Camellia sinensis
Source: BMC Plant Biol. 2014 Oct 15;14:277. doi: 10.1186/s12870-014-0277-4 (PMC4203915; doi:10.1186/s12870-014-0277-4)
Supplement: Additional file 2: — List of annotation information of differentially expressed genes among four tea plant cultivars transcriptomes. [file 12870_2014_277_MOESM2_ESM.xlsx]

## Sheet: Table S2
Table S2. List of annotation information of differentially expressed genes among four tea plant cultivars transcriptomes.
Between cultivars	Gene	Tea_T1(base mean A)	Tea_T2(beae mean B)	Log2(A/B)	P-value	FDR	Regulated	COG class	COG class annotation	GO annotation	KEGG annotation	Swissprot annotation	TrEMBL annotation	Nr annotation	Nt annotation
Tea_T1_vs_Tea_T2.annotation	Tea_T2_Unigene_BMK.35291	0	490.275	-8.93745	2.89908e-07	0.000631806	down	--	--	Biological Process: metabolic process (GO:0008152);; Cellular Component: membrane (GO:0016020);;	K03879|6e-22|dya:ND2|NADH dehydrogenase subunit 2	NADH-ubiquinone oxidoreductase chain 2 OS=Drosophila yakuba GN=mt:ND2 PE=3 SV=1	NADH dehydrogenase subunit 2 GN=nad2 OS=Heterosigma akashiwo PE=3 SV=1	NADH dehydrogenase subunit 2 [Amorphotheca resinae]	--
	Tea_T1_Unigene_BMK.80038	1240.7	23.0878	5.74788	9.26664e-06	0.0094608	up	[R]	General function prediction only	Biological Process: ion transport (GO:0006811);; Biological Process: response to light stimulus (GO:0009416);; Biological Process: response to external stimulus (GO:0009605);; Biological Process: flavonoid biosynthetic process (GO:0009813);; Biological Process: response to organic substance (GO:0010033);; Biological Process: response to inorganic substance (GO:0010035);; Molecular Function: oxido…	--	Hyoscyamine 6-dioxygenase OS=Hyoscyamus niger GN=H6H PE=1 SV=1	Uncharacterized protein GN=Solyc11g010410.1 OS=Solanum lycopersicum (Tomato) PE=3 SV=1	PREDICTED: hyoscyamine 6-dioxygenase [Vitis vinifera]	--
	Tea_T1_Unigene_BMK.60195	482.29	0	8.91376	2.02514e-06	0.0030868	up	--	--	Molecular Function: binding (GO:0005488);; Molecular Function: purine ribonucleoside binding (GO:0032550);; Molecular Function: adenyl ribonucleotide binding (GO:0032559);; Molecular Function: anion binding (GO:0043168);;	--	Putative disease resistance protein RGA4 OS=Solanum bulbocastanum GN=RGA4 PE=2 SV=1	Putative uncharacterized protein GN=VIT_15s0024g00400 OS=Vitis vinifera (Grape) PE=4 SV=1	PREDICTED: putative disease resistance protein RGA4 [Vitis vinifera]	--
	Tea_T1_Unigene_BMK.70184	502.907	0	8.97415	1.51653e-06	0.00244956	up	--	--	Cellular Component: ubiquitin ligase complex (GO:0000151);; Biological Process: regulation of transcription, DNA-dependent (GO:0006355);; Biological Process: multicellular organismal development (GO:0007275);; Molecular Function: transcription factor binding (GO:0008134);; Biological Process: SCF-dependent proteasomal ubiquitin-dependent protein catabolic process (GO:0031146);;	--	Protein UNUSUAL FLORAL ORGANS OS=Arabidopsis thaliana GN=UFO PE=1 SV=2	Putative uncharacterized protein GN=VITISV_029540 OS=Vitis vinifera (Grape) PE=4 SV=1	hypothetical protein VITISV_029540 [Vitis vinifera]	PREDICTED: Vitis vinifera protein UNUSUAL FLORAL ORGANS-like (LOC100262784), mRNA
	Tea_T1_Unigene_BMK.73453	557.395	0	9.12256	7.33196e-07	0.00136806	up	--	--	--	--	--	Uncharacterized protein GN=Solyc00g020540.1 OS=Solanum lycopersicum (Tomato) PE=4 SV=1	predicted protein [Populus trichocarpa]	--
	Tea_T4_Unigene_BMK.17213	937.337	0	9.87242	1.3546e-08	5.4295e-05	up	--	--	Cellular Component: cell part (GO:0044464);;	--	UPF0481 protein At3g47200 OS=Arabidopsis thaliana GN=At3g47200 PE=1 SV=1	Putative uncharacterized protein GN=RCOM_1021590 OS=Ricinus communis (Castor bean) PE=4 SV=1	conserved hypothetical protein [Ricinus communis]	--
	Tea_T2_Unigene_BMK.53109	0	1095.99	-10.098	3.49438e-10	2.52111e-06	down	[C]	Energy production and conversion	Cellular Component: mitochondrion (GO:0005739);; Cellular Component: membrane (GO:0016020);; Biological Process: electron transport chain (GO:0022900);; Cellular Component: membrane part (GO:0044425);; Biological Process: oxidation-reduction process (GO:0055114);;	K00412|1e-145|tca:803817|CYTB	Cytochrome b OS=Samia cynthia ricini GN=MT-CYB PE=3 SV=1	Cytochrome b GN=cob OS=Hemiselmis andersenii PE=3 SV=1	apocytochrome b [Allomyces macrogynus]	Pythium ultimum culture-collection CBS:398.51 mitochondrion, complete genome
	Tea_T2_Unigene_BMK.11908	0	327.303	-8.35448	5.11733e-06	0.00615336	down	[J]	Translation, ribosomal structure and biogenesis	Biological Process: nuclear-transcribed mRNA catabolic process, nonsense-mediated decay (GO:0000184);; Biological Process: nematode larval development (GO:0002119);; Molecular Function: RNA binding (GO:0003723);; Molecular Function: structural constituent of ribosome (GO:0003735);; Cellular Component: nucleolus (GO:0005730);; Biological Process: translational initiation (GO:0006413);; Biological …	K02925|0.0|tca:660560|similar to CG4863-PA, isoform A	60S ribosomal protein L3 OS=Drosophila melanogaster GN=RpL3 PE=2 SV=3	60S ribosomal protein L3, putative GN=RCOM_0759150 OS=Ricinus communis (Castor bean) PE=3 SV=1	60S ribosomal protein L3 [Fomitiporia mediterranea MF3/22]	Penicillium marneffei ATCC 18224 60S ribosomal protein L3, partial mRNA
	Tea_T1_Unigene_BMK.64148	2245.78	1.3581	10.6914	5.02804e-11	4.93441e-07	up	--	--	Molecular Function: binding (GO:0005488);; Cellular Component: nucleus (GO:0005634);; Biological Process: cellular process (GO:0009987);; Cellular Component: membrane (GO:0016020);; Cellular Component: intracellular organelle part (GO:0044446);;	--	Platelet binding protein GspB OS=Streptococcus gordonii GN=gspB PE=1 SV=1	Predicted protein GN=THAPSDRAFT_2942 OS=Thalassiosira pseudonana (Marine diatom) PE=3 SV=1	cell surface flocculin [Saccharomyces cerevisiae]	--
	Tea_T4_Unigene_BMK.48634	19.8807	2532.86	-6.99326	2.84232e-08	9.32118e-05	down	--	--	Molecular Function: sequence-specific DNA binding transcription factor activity (GO:0003700);; Cellular Component: intracellular (GO:0005622);; Cellular Component: nucleus (GO:0005634);; Cellular Component: plasma membrane (GO:0005886);; Biological Process: DNA repair (GO:0006281);; Biological Process: regulation of transcription, DNA-dependent (GO:0006355);; Biological Process: circadian rhythm …	--	Zinc finger protein CONSTANS OS=Arabidopsis thaliana GN=CO PE=1 SV=1	Putative uncharacterized protein GN=VIT_12s0134g00400 OS=Vitis vinifera (Grape) PE=4 SV=1	PREDICTED: uncharacterized protein LOC100252747 [Vitis vinifera]	PREDICTED: Vitis vinifera uncharacterized LOC100252747 (LOC100252747), mRNA
	Tea_T2_Unigene_BMK.12373	7.36321	1154.39	-7.29258	2.40878e-07	0.000554639	down	[M]	Cell wall/membrane/envelope biogenesis	Molecular Function: protein binding (GO:0005515);; Cellular Component: membrane (GO:0016020);;	--	Leucine-rich repeat extensin-like protein 5 OS=Arabidopsis thaliana GN=LRX5 PE=2 SV=2	Uncharacterized protein GN=Solyc03g111100.1 OS=Solanum lycopersicum (Tomato) PE=4 SV=1	PREDICTED: uncharacterized protein LOC100244084 [Vitis vinifera]	PREDICTED: Vitis vinifera uncharacterized LOC100244084 (LOC100244084), mRNA
	Tea_T2_Unigene_BMK.46564	0.736321	583.984	-9.63138	3.21494e-07	0.000682204	down	--	--	Molecular Function: motor activity (GO:0003774);; Molecular Function: actin binding (GO:0003779);; Molecular Function: protein serine/threonine kinase activity (GO:0004674);; Molecular Function: signal transducer activity (GO:0004871);; Molecular Function: ATP binding (GO:0005524);; Biological Process: protein phosphorylation (GO:0006468);; Biological Process: signal transduction (GO:0007165);; B…	--	--	Putative uncharacterized protein OS=Picea sitchensis (Sitka spruce) PE=2 SV=1	unknown [Picea sitchensis]	PREDICTED: Vitis vinifera myosin-Vb-like (LOC100243893), mRNA
	Tea_T1_Unigene_BMK.81295	24959.8	6.79052	11.8438	5.15151e-14	2.78751e-09	up	--	--	--	--	--	--	--	Vitis vinifera clone SS0ADG1YN23
	Tea_T2_Unigene_BMK.51800	5.15425	604.356	-6.87349	9.62152e-06	0.00973131	down	--	--	Cellular Component: mitochondrion (GO:0005739);; Cellular Component: chloroplast (GO:0009507);; Biological Process: embryo sac egg cell differentiation (GO:0009560);;	--	Pentatricopeptide repeat-containing protein At2g20710, mitochondrial OS=Arabidopsis thaliana GN=At2g20710 PE=2 SV=1	Putative uncharacterized protein GN=VIT_12s0028g03870 OS=Vitis vinifera (Grape) PE=4 SV=1	PREDICTED: pentatricopeptide repeat-containing protein At2g20710, mitochondrial [Vitis vinifera]	PREDICTED: Vitis vinifera pentatricopeptide repeat-containing protein At2g20710, mitochondrial-like (LOC100250499), mRNA
	Tea_T1_Unigene_BMK.54636	2157.42	0	11.0751	1.22011e-11	1.46712e-07	up	--	--	Biological Process: MAPK cascade (GO:0000165);; Biological Process: response to molecule of bacterial origin (GO:0002237);; Biological Process: respiratory burst involved in defense response (GO:0002679);; Molecular Function: sequence-specific DNA binding transcription factor activity (GO:0003700);; Molecular Function: protein binding (GO:0005515);; Cellular Component: nucleus (GO:0005634);; Biol…	--	Probable WRKY transcription factor 40 OS=Arabidopsis thaliana GN=WRKY40 PE=1 SV=1	Transcriptional factor WRKY I GN=WRKY1 OS=Boea hygrometrica PE=2 SV=1	transcriptional factor WRKY I [Boea hygrometrica]	Artemisia annua WRKY3 transcription factor mRNA, complete cds
	Tea_T4_Unigene_BMK.61088	2907.73	4.07431	9.47912	5.96189e-11	4.96309e-07	up	--	--	Biological Process: cell morphogenesis (GO:0000902);; Cellular Component: cell wall (GO:0005618);; Cellular Component: plasmodesma (GO:0009506);; Biological Process: response to abiotic stimulus (GO:0009628);; Biological Process: post-embryonic development (GO:0009791);; Biological Process: trichoblast differentiation (GO:0010054);; Biological Process: cell growth (GO:0016049);; Biological Proces…	--	Proline-rich protein 4 OS=Arabidopsis thaliana GN=PRP4 PE=2 SV=1	Putative uncharacterized protein GN=VIT_03s0038g01830 OS=Vitis vinifera (Grape) PE=4 SV=1	PREDICTED: uncharacterized protein LOC100245206 [Vitis vinifera]	PREDICTED: Vitis vinifera uncharacterized LOC100245206 (LOC100245206), mRNA
	Tea_T2_Unigene_BMK.51497	0	418.296	-8.70838	9.36969e-07	0.00166229	down	--	--	Molecular Function: catalytic activity (GO:0003824);; Molecular Function: transferase activity, transferring phosphorus-containing groups (GO:0016772);; Biological Process: primary metabolic process (GO:0044238);; Biological Process: organic substance metabolic process (GO:0071704);; Molecular Function: organic cyclic compound binding (GO:0097159);;	--	LINE-1 reverse transcriptase homolog OS=Nycticebus coucang PE=1 SV=1	Putative uncharacterized protein GN=VITISV_023185 OS=Vitis vinifera (Grape) PE=4 SV=1	hypothetical protein VITISV_023185 [Vitis vinifera]	Solanum lycopersicum cDNA, clone: LEFL1012CB11, HTC in leaf
	Tea_T1_Unigene_BMK.17966	1888.66	0	10.8831	3.73343e-11	4.04036e-07	up	--	--	--	--	Sporozoite surface protein 2 OS=Plasmodium yoelii yoelii GN=SSP2 PE=1 SV=2	Uncharacterized protein OS=Glycine max (Soybean) PE=4 SV=1	transcription initiation factor TFIID subunit 12 [Ajellomyces dermatitidis SLH14081]	--
	Tea_T1_Unigene_BMK.74375	2252.41	2.71621	9.69566	1.65576e-10	1.27991e-06	up	[HI]	--	Molecular Function: 1-deoxy-D-xylulose-5-phosphate synthase activity (GO:0008661);; Biological Process: thiamine biosynthetic process (GO:0009228);; Cellular Component: plastid (GO:0009536);; Cellular Component: chloroplast stroma (GO:0009570);; Biological Process: chlorophyll biosynthetic process (GO:0015995);; Biological Process: terpenoid biosynthetic process (GO:0016114);; Molecular Function:…	K01662|0.0|vvi:100247834|hypothetical protein LOC100247834	Probable 1-deoxy-D-xylulose-5-phosphate synthase 2, chloroplastic OS=Oryza sativa subsp. japonica GN=Os07g0190000 PE=2 SV=1	Putative uncharacterized protein GN=VIT_11s0052g01730 OS=Vitis vinifera (Grape) PE=3 SV=1	PREDICTED: probable 1-deoxy-D-xylulose-5-phosphate synthase, chloroplastic [Vitis vinifera]	PREDICTED: Vitis vinifera probable 1-deoxy-D-xylulose-5-phosphate synthase, chloroplastic-like (LOC100247834), mRNA
	Tea_T2_Unigene_BMK.49750	0.736321	683.126	-9.8576	9.40403e-08	0.000267819	down	[RTKL]	--	Biological Process: immune system process (GO:0002376);; Molecular Function: protein kinase activity (GO:0004672);; Molecular Function: protein binding (GO:0005515);; Cellular Component: vacuole (GO:0005773);; Cellular Component: plasma membrane (GO:0005886);; Biological Process: ion transport (GO:0006811);; Biological Process: defense response (GO:0006952);; Biological Process: response to absci…	--	Putative receptor-like protein kinase At4g00960 OS=Arabidopsis thaliana GN=At4g00960 PE=2 SV=2	Predicted protein (Fragment) GN=POPTRDRAFT_231820 OS=Populus trichocarpa (Western balsam poplar) PE=4 SV=1	predicted protein [Populus trichocarpa]	Ipomoea trifida receptor protein kinase (IRK1) mRNA, complete cds
	Tea_T2_Unigene_BMK.41077	17.6717	1139.45	-6.01075	5.40646e-06	0.0063597	down	[G]	Carbohydrate transport and metabolism	Molecular Function: transporter activity (GO:0005215);; Cellular Component: vacuole (GO:0005773);; Cellular Component: plasma membrane (GO:0005886);; Biological Process: glycolysis (GO:0006096);; Biological Process: calcium ion transport (GO:0006816);; Biological Process: iron ion transport (GO:0006826);; Biological Process: water transport (GO:0006833);; Biological Process: response to osmotic s…	K09872|7e-89|rcu:RCOM_1356060|Aquaporin PIP2.2, putative	Aquaporin PIP2-4 OS=Zea mays GN=PIP2-4 PE=1 SV=1	Putative plasma membrane intrinsic protein PIP family member 2 aquaporin (Fragment) OS=Cedrela odorata PE=3 SV=1	putative plasma membrane intrinsic protein PIP family member 2 aquaporin [Cedrela odorata]	Juglans regia plasma intrinsic protein 2,2 mRNA, complete cds
	Tea_T2_Unigene_BMK.35585	28.7165	3760.59	-7.03293	1.0163e-08	4.89461e-05	down	--	--	--	--	--	Putative uncharacterized protein GN=VIT_18s0001g14640 OS=Vitis vinifera (Grape) PE=4 SV=1	PREDICTED: uncharacterized protein LOC100249003 [Vitis vinifera]	Ricinus communis hypothetical protein, mRNA
	Tea_T1_Unigene_BMK.69709	4091	4.07431	9.97168	5.20301e-12	7.03844e-08	up	--	--	Molecular Function: peroxidase activity (GO:0004601);; Molecular Function: copper ion binding (GO:0005507);; Molecular Function: calcium ion binding (GO:0005509);; Molecular Function: ATP binding (GO:0005524);; Molecular Function: calcium-dependent phospholipid binding (GO:0005544);; Cellular Component: cell wall (GO:0005618);; Cellular Component: nucleus (GO:0005634);; Cellular Component: mitoch…	--	Annexin D4 OS=Arabidopsis thaliana GN=ANN4 PE=2 SV=1	Putative uncharacterized protein GN=VIT_13s0019g00750 OS=Vitis vinifera (Grape) PE=4 SV=1	PREDICTED: annexin D4 [Vitis vinifera]	PREDICTED: Vitis vinifera annexin D4-like (LOC100253408), mRNA
	Tea_T2_Unigene_BMK.53982	0	350.391	-8.45282	3.2382e-06	0.00449284	down	--	--	--	--	Small histidine-alanine-rich protein OS=Plasmodium falciparum (isolate FC27 / Papua New Guinea) PE=2 SV=1	--	conserved hypothetical protein [Ajellomyces capsulatus H88]	--
	Tea_T1_Unigene_BMK.81405	423.385	0	8.72582	4.86011e-06	0.00597688	up	--	--	--	--	--	Uncharacterized protein GN=THAOC_21336 OS=Thalassiosira oceanica (Marine diatom) PE=4 SV=1	hypothetical protein GLRG_12005 [Glomerella graminicola M1.001]	Capniomyces stellatus 18S ribosomal RNA gene, complete sequence
	Tea_T1_Unigene_BMK.77555	466.828	0	8.86675	2.5298e-06	0.00375037	up	--	--	--	--	--	Uncharacterized protein OS=Rosa rugosa (Rugosa rose) PE=4 SV=1	hypothetical protein [Rosa rugosa]	--
	Tea_T2_Unigene_BMK.12252	0	801.281	-9.64616	5.46897e-09	2.81837e-05	down	--	--	--	--	--	Putative uncharacterized protein GN=AURANDRAFT_65733 OS=Aureococcus anophagefferens (Harmful bloom alga) PE=4 SV=1	hypothetical protein SERLA73DRAFT_128186 [Serpula lacrymans var. lacrymans S7.3]	Synchroma pusillum strain RCC2949 18S ribosomal RNA gene, partial sequence
	Tea_T1_Unigene_BMK.81896	826.152	0	9.69026	3.7345e-08	0.000115472	up	[O]	Posttranslational modification, protein turnover, chaperones	Biological Process: G2/M transition of mitotic cell cycle (GO:0000086);; Biological Process: placenta development (GO:0001890);; Molecular Function: UTP binding (GO:0002134);; Molecular Function: CTP binding (GO:0002135);; Molecular Function: ATP binding (GO:0005524);; Molecular Function: GTP binding (GO:0005525);; Cellular Component: cell wall (GO:0005618);; Cellular Component: nucleolus (GO:000…	K04079|0.0|isc:IscW_ISCW014265|Hsp90 protein, putative	Heat shock protein HSP 90-alpha OS=Rattus norvegicus GN=Hsp90aa1 PE=1 SV=3	Predicted protein GN=POPTRDRAFT_642154 OS=Populus trichocarpa (Western balsam poplar) PE=3 SV=1	predicted protein [Populus trichocarpa]	Cryptococcus gattii WM276 cytoplasmic chaperone (Hsp90 family); Hsp82p, partial mRNA
	Tea_T4_Unigene_BMK.64316	2368.74	17.6553	7.06787	3.62129e-08	0.000115265	up	--	--	--	--	Transcription factor bHLH36 OS=Arabidopsis thaliana GN=BHLH36 PE=2 SV=1	Uncharacterized protein OS=Glycine max (Soybean) PE=4 SV=1	PREDICTED: transcription factor bHLH36-like [Glycine max]	Vitis amurensis ERD protein (ERD) mRNA, complete cds
	Tea_T1_Unigene_BMK.81783	640.599	0	9.32328	2.64865e-07	0.000597166	up	[C]	Energy production and conversion	Cellular Component: membrane (GO:0016020);; Biological Process: oxidation-reduction process (GO:0055114);;	K00412|1e-115|gga:807641|CYTB	Cytochrome b OS=Paradisaea rudolphi GN=MT-CYB PE=3 SV=1	Cytochrome b GN=COB OS=Plasmopara viticola PE=3 SV=1	apocytochrome b [Plasmopara viticola]	--
	Tea_T1_Unigene_BMK.81469	1558.79	35.3107	5.46418	9.80053e-06	0.00982058	up	--	--	--	--	UPF0481 protein At3g47200 OS=Arabidopsis thaliana GN=At3g47200 PE=1 SV=1	Predicted protein GN=POPTRDRAFT_571791 OS=Populus trichocarpa (Western balsam poplar) PE=4 SV=1	predicted protein [Populus trichocarpa]	--
	Tea_T1_Unigene_BMK.61256	7085.62	5.43241	10.3491	4.75107e-13	1.02833e-08	up	--	--	Molecular Function: protein binding (GO:0005515);; Cellular Component: extracellular region (GO:0005576);; Cellular Component: nucleus (GO:0005634);; Cellular Component: intracellular organelle part (GO:0044446);; Cellular Component: plasma membrane part (GO:0044459);; Biological Process: biological regulation (GO:0065007);;	--	Platelet binding protein GspB OS=Streptococcus gordonii GN=gspB PE=1 SV=1	Predicted protein GN=THAPSDRAFT_21581 OS=Thalassiosira pseudonana (Marine diatom) PE=3 SV=1	hypothetical protein HMPREF1120_06906, partial [Exophiala dermatitidis NIH/UT8656]	--
	Tea_T2_Unigene_BMK.23271	0	304.215	-8.24895	8.26119e-06	0.00851461	down	[J]	Translation, ribosomal structure and biogenesis	Biological Process: nuclear-transcribed mRNA catabolic process, nonsense-mediated decay (GO:0000184);; Biological Process: RNA methylation (GO:0001510);; Molecular Function: RNA binding (GO:0003723);; Molecular Function: structural constituent of ribosome (GO:0003735);; Cellular Component: cell wall (GO:0005618);; Cellular Component: nucleolus (GO:0005730);; Cellular Component: vacuole (GO:000577…	K02930|0.0|nvi:100114585|NV10263	60S ribosomal protein L4 OS=Bos taurus GN=RPL4 PE=2 SV=3	Predicted protein OS=Hordeum vulgare var. distichum (Two-rowed barley) PE=2 SV=1	predicted protein [Hordeum vulgare subsp. vulgare]	Hordeum vulgare subsp. vulgare mRNA for predicted protein, complete cds, clone: NIASHv1005K03
	Tea_T2_Unigene_BMK.12241	0	309.648	-8.27448	7.36575e-06	0.00801668	down	--	--	Biological Process: defense response to insect (GO:0002213);; Molecular Function: chitinase activity (GO:0004568);; Molecular Function: binding (GO:0005488);; Molecular Function: protein binding (GO:0005515);; Cellular Component: extracellular region (GO:0005576);; Cellular Component: nucleus (GO:0005634);; Biological Process: chitin catabolic process (GO:0006032);; Biological Process: cellular m…	--	Chitin-binding lectin 1 OS=Solanum tuberosum PE=1 SV=2	Uncharacterized protein (Fragment) GN=OB07G16410 OS=Oryza brachyantha PE=4 SV=1	chitinase [Beta vulgaris subsp. vulgaris]	--
	Tea_T2_Unigene_BMK.48578	0	516.079	-9.01145	1.96069e-07	0.000482245	down	--	--	--	--	Hexamerin OS=Blaberus discoidalis PE=2 SV=1	Putative uncharacterized protein (Fragment) GN=PHYSODRAFT_337852 OS=Phytophthora sojae (strain P6497) PE=4 SV=1	N-terminal WSC domain-containing protein [Trichoderma reesei QM6a]	--
	Tea_T2_Unigene_BMK.53202	0.736321	1621.58	-11.1048	5.47148e-11	4.93441e-07	down	[C]	Energy production and conversion	Molecular Function: cytochrome-c oxidase activity (GO:0004129);; Molecular Function: iron ion binding (GO:0005506);; Molecular Function: copper ion binding (GO:0005507);; Molecular Function: protein binding (GO:0005515);; Cellular Component: mitochondrial inner membrane (GO:0005743);; Cellular Component: mitochondrial respiratory chain complex IV (GO:0005751);; Cellular Component: plasma membrane…	K02256|0.0|pno:SNOGp05|cox1&2	Cytochrome c oxidase subunit 1+2 OS=Acanthamoeba castellanii GN=COX1/2 PE=3 SV=1	Cytochrome c oxidase subunit 1 (Fragment) GN=COX1 OS=Lingulodinium polyedrum (Dinoflagellate) PE=3 SV=1	cytochrome c oxidase subunit I [Lingulodinium polyedrum]	Lotus japonicus clone JCVI-FLLj-16C1 unknown mRNA
	Tea_T4_Unigene_BMK.61145	10.3085	900.422	-6.4487	4.46145e-06	0.00581975	down	[O]	Posttranslational modification, protein turnover, chaperones	Biological Process: protein peptidyl-prolyl isomerization (GO:0000413);; Biological Process: RNA methylation (GO:0001510);; Biological Process: regulation of protein phosphorylation (GO:0001932);; Molecular Function: peptidyl-prolyl cis-trans isomerase activity (GO:0003755);; Molecular Function: protein binding (GO:0005515);; Cellular Component: nucleus (GO:0005634);; Cellular Component: mitochon…	K01802|1e-108|rcu:RCOM_0608620|cyclophilin, putative (EC:5.2.1.8)	Peptidyl-prolyl cis-trans isomerase CYP19-3 OS=Arabidopsis thaliana GN=CYP19-3 PE=2 SV=2	Peptidyl-prolyl cis-trans isomerase GN=CyP OS=Ziziphus jujuba (Chinese jujube) PE=2 SV=1	cyclophilin [Ziziphus jujuba]	Ziziphus jujuba cyclophilin (CyP) mRNA, complete cds
	Tea_T1_Unigene_BMK.43255	672.261	0	9.39288	1.84389e-07	0.000471806	up	--	--	--	--	Viral protein TPX OS=Thermoproteus tenax virus 1 (strain VT3) PE=4 SV=1	Singapore isolate B (sub-type 7) whole genome shotgun sequence assembly, scaffold_1 GN=GSBLH_T00000944001 OS=Blastocystis hominis PE=4 SV=1	unnamed protein product [Blastocystis hominis]	--
	Tea_T2_Unigene_BMK.12581	0.736321	3402.05	-12.1738	1.05532e-13	3.80692e-09	down	--	--	--	--	Translation initiation factor IF-2 OS=Nocardioides sp. (strain BAA-499 / JS614) GN=infB PE=3 SV=1	Uncharacterized protein GN=OB0199G10010 OS=Oryza brachyantha PE=4 SV=1	PREDICTED: uncharacterized protein LOC100808633 [Glycine max]	Papiliocellulus elegans clone 1127 18S ribosomal RNA gene, partial sequence
	Tea_T1_Unigene_BMK.81786	546.35	0	9.09368	8.4605e-07	0.00155187	up	--	--	Biological Process: gene expression (GO:0010467);; Biological Process: RNA metabolic process (GO:0016070);; Cellular Component: nuclear part (GO:0044428);;	--	Putative uncharacterized protein DDB_G0290521 OS=Dictyostelium discoideum GN=DDB_G0290521 PE=4 SV=2	Putative uncharacterized protein (Fragment) GN=VOLCADRAFT_63308 OS=Volvox carteri (Green alga) PE=4 SV=1	hypothetical protein AN8241.2 [Aspergillus nidulans FGSC A4]	--
	Tea_T2_Unigene_BMK.49651	19.8807	1927.15	-6.59896	2.02968e-07	0.00048812	down	--	--	Molecular Function: protein binding (GO:0005515);; Cellular Component: cytoplasm (GO:0005737);; Biological Process: protein folding (GO:0006457);; Biological Process: nitrogen compound metabolic process (GO:0006807);; Biological Process: response to heat (GO:0009408);; Biological Process: response to water deprivation (GO:0009414);; Biological Process: response to high light intensity (GO:0009644…	--	EID1-like F-box protein 3 OS=Arabidopsis thaliana GN=EDL3 PE=2 SV=1	Putative uncharacterized protein GN=VIT_07s0104g00350 OS=Vitis vinifera (Grape) PE=4 SV=1	PREDICTED: EID1-like F-box protein 3-like [Vitis vinifera]	Vitis vinifera, whole genome shotgun sequence, contig VV78X247045.9, clone ENTAV 115
	Tea_T2_Unigene_BMK.49920	19.1443	1951.59	-6.67159	1.58627e-07	0.00042917	down	[Q]	Secondary metabolites biosynthesis, transport and catabolism	Molecular Function: protein binding (GO:0005515);; Biological Process: response to cold (GO:0009409);; Biological Process: response to water deprivation (GO:0009414);; Cellular Component: chloroplast thylakoid membrane (GO:0009535);; Cellular Component: chloroplast stroma (GO:0009570);; Biological Process: abscisic acid biosynthetic process (GO:0009688);; Biological Process: phenylpropanoid metab…	K09840|0.0|vvi:100267016|hypothetical protein LOC100267016	9-cis-epoxycarotenoid dioxygenase NCED1, chloroplastic OS=Phaseolus vulgaris GN=NCED1 PE=2 SV=1	9-cis epoxy carotenoid dioxygenase 3 GN=NCED3 OS=Vitis vinifera (Grape) PE=2 SV=1	9-cis epoxy carotenoid dioxygenase 3 [Vitis vinifera]	Vitis vinifera 9-cis epoxy carotenoid dioxygenase 3 (NCED3) mRNA, complete cds
	Tea_T2_Unigene_BMK.52928	0	7585.01	-12.8889	1.1658e-16	1.26164e-11	down	--	--	--	--	--	--	--	Oryza sativa (indica cultivar-group) resistance-related non-coding RNA (nc1), complete sequence
	Tea_T2_Unigene_BMK.24145	0	598.924	-9.22623	6.10047e-08	0.000183388	down	--	--	--	--	--	Uncharacterized protein OS=Zea mays (Maize) PE=2 SV=1	uncharacterized protein LOC100501767 precursor [Zea mays]	Triticum aestivum WCSP3 mRNA for cold shock domain protein 3, complete cds
	Tea_T1_Unigene_BMK.42586	660.48	0	9.36737	2.10673e-07	0.000495636	up	--	--	--	--	UPF0481 protein At3g47200 OS=Arabidopsis thaliana GN=At3g47200 PE=1 SV=1	Putative uncharacterized protein GN=VIT_19s0015g01440 OS=Vitis vinifera (Grape) PE=4 SV=1	unnamed protein product [Vitis vinifera]	--
	Tea_T1_Unigene_BMK.79043	516.161	1.3581	8.57008	5.21721e-06	0.00620453	up	--	--	--	--	Uncharacterized protein AFUA_6G14090 OS=Neosartorya fumigata (strain ATCC MYA-4609 / Af293 / CBS 101355 / FGSC A1100) GN=AFUA_6G14090 PE=1 SV=1	Predicted protein GN=POPTRDRAFT_826759 OS=Populus trichocarpa (Western balsam poplar) PE=4 SV=1	predicted protein [Populus trichocarpa]	Volvox carteri f. nagariensis hypothetical protein, mRNA
	Tea_T3_Unigene_BMK.30331	11.0448	927.585	-6.39204	4.52415e-06	0.00582867	down	--	--	--	--	--	Predicted protein GN=POPTRDRAFT_662849 OS=Populus trichocarpa (Western balsam poplar) PE=4 SV=1	predicted protein [Populus trichocarpa]	--
	Tea_T2_Unigene_BMK.49686	0	311.006	-8.2808	7.15893e-06	0.00790557	down	--	--	--	--	--	--	--	Gossypium hirsutum cultivar Deltapine 33 B clone MONCS0789 SSR marker CGR5900 genomic sequence
	Tea_T1_Unigene_BMK.63558	953.536	0	9.89714	1.17827e-08	5.10054e-05	up	[K]	Transcription	Molecular Function: protein binding (GO:0005515);; Biological Process: transcription from RNA polymerase II promoter (GO:0006366);; Molecular Function: transferase activity, transferring phosphorus-containing groups (GO:0016772);; Biological Process: cellular response to stress (GO:0033554);; Cellular Component: nucleoplasm part (GO:0044451);; Biological Process: root development (GO:0048364);;	--	DNA-directed RNA polymerase II subunit RPB1 (Fragment) OS=Cricetulus griseus GN=POLR2A PE=3 SV=1	DNA-directed RNA polymerase GN=RPB1 OS=Glaucocystis nostochinearum PE=3 SV=1	Piso0_005751 [Millerozyma farinosa CBS 7064]	--
	Tea_T1_Unigene_BMK.17635	3208.89	51.6079	5.95834	4.4315e-07	0.000871967	up	--	--	Molecular Function: copper ion binding (GO:0005507);; Cellular Component: plastid (GO:0009536);; Molecular Function: oxidoreductase activity, acting on diphenols and related substances as donors, oxygen as acceptor (GO:0016682);; Molecular Function: aureusidin synthase activity (GO:0033793);; Biological Process: pigment biosynthetic process (GO:0046148);;	--	Polyphenol oxidase, chloroplastic OS=Malus domestica PE=2 SV=1	Polyphenoloxidase OS=Camellia nitidissima PE=2 SV=1	polyphenoloxidase [Camellia nitidissima]	Camellia nitidissima polyphenoloxidase mRNA, complete cds
	Tea_T2_Unigene_BMK.48353	8.83585	1860.6	-7.71818	1.08547e-08	4.89461e-05	down	[T]	Signal transduction mechanisms	Molecular Function: protein serine/threonine phosphatase activity (GO:0004722);; Molecular Function: protein binding (GO:0005515);; Cellular Component: nucleus (GO:0005634);; Cellular Component: cytosol (GO:0005829);; Cellular Component: plasma membrane (GO:0005886);; Biological Process: negative regulation of protein kinase activity (GO:0006469);; Biological Process: protein dephosphorylation (G…	K14497|0.0|vvi:100255251|hypothetical protein LOC100255251	Probable protein phosphatase 2C 24 OS=Arabidopsis thaliana GN=At2g29380 PE=2 SV=1	Uncharacterized protein GN=Solyc06g076400.2 OS=Solanum lycopersicum (Tomato) PE=3 SV=1	PREDICTED: probable protein phosphatase 2C 24 [Vitis vinifera]	PREDICTED: Vitis vinifera probable protein phosphatase 2C 24-like (LOC100255251), mRNA
	Tea_T1_Unigene_BMK.79734	500.698	0	8.9678	1.56364e-06	0.00248851	up	[Z]	Cytoskeleton	Biological Process: vacuole inheritance (GO:0000011);; Cellular Component: cellular bud neck contractile ring (GO:0000142);; Cellular Component: Swr1 complex (GO:0000812);; Biological Process: actomyosin contractile ring contraction (GO:0000916);; Biological Process: chronological cell aging (GO:0001300);; Molecular Function: structural constituent of cytoskeleton (GO:0005200);; Molecular Functio…	K05692|0.0|nvi:100116604|Arp1, NV16613	Actin, clone 403 OS=Artemia sp. PE=2 SV=1	Predicted protein OS=Hordeum vulgare var. distichum (Two-rowed barley) PE=2 SV=1	predicted protein [Hordeum vulgare subsp. vulgare]	Hordeum vulgare subsp. vulgare mRNA for predicted protein, complete cds, clone: NIASHv1084E18
	Tea_T2_Unigene_BMK.43701	0	1753.31	-10.7759	4.92562e-12	7.03844e-08	down	--	--	Molecular Function: binding (GO:0005488);; Biological Process: metabolic process (GO:0008152);; Molecular Function: transferase activity (GO:0016740);;	K09566|2e-07|gga:424162|PPIG	RNA replication protein OS=Citrus leprosis virus C (isolate Citrus sinesis/Brazil/Cordeiropolis/2003) PE=4 SV=1	--	--	--
	Tea_T1_Unigene_BMK.17939	1122.89	9.50672	6.88405	1.02692e-06	0.00176404	up	--	--	--	--	--	Uncharacterized protein GN=Solyc00g068970.2 OS=Solanum lycopersicum (Tomato) PE=4 SV=1	hypothetical protein TSTA_040370 [Talaromyces stipitatus ATCC 10500]	Cryptomonas paramecium 28S ribosomal RNA gene, partial sequence
	Tea_T1_Unigene_BMK.81522	893.157	0	9.80277	2.00216e-08	7.35665e-05	up	--	--	Biological Process: cellular process (GO:0009987);;	--	Proline-rich protein 4 OS=Arabidopsis thaliana GN=PRP4 PE=2 SV=1	Predicted protein (Fragment) GN=POPTRDRAFT_195915 OS=Populus trichocarpa (Western balsam poplar) PE=4 SV=1	unnamed protein product [Vitis vinifera]	Populus trichocarpa predicted protein, mRNA
	Tea_T2_Unigene_BMK.52937	50.8062	2767.81	-5.7676	1.01875e-06	0.00176404	down	[OC]	--	Biological Process: nuclear division (GO:0000280);; Molecular Function: enzyme inhibitor activity (GO:0004857);; Cellular Component: cell wall (GO:0005618);; Cellular Component: mitochondrion (GO:0005739);; Cellular Component: vacuole (GO:0005773);; Cellular Component: Golgi apparatus (GO:0005794);; Cellular Component: cytosol (GO:0005829);; Cellular Component: plasma membrane (GO:0005886);; Biol…	K03671|3e-48|vvi:100246832|hypothetical protein LOC100246832	Thioredoxin H2 OS=Arabidopsis thaliana GN=TRX2 PE=2 SV=2	Thioredoxin GN=Solyc05g006830.2 OS=Solanum lycopersicum (Tomato) PE=3 SV=1	uncharacterized protein LOC100527691 [Glycine max]	Vitis vinifera clone SS0AEB21YA09
	Tea_T1_Unigene_BMK.72392	571.385	2.71621	7.71673	6.80888e-06	0.00774851	up	--	--	Biological Process: lipid metabolic process (GO:0006629);; Molecular Function: S-adenosylmethionine-dependent methyltransferase activity (GO:0008757);; Molecular Function: jasmonate O-methyltransferase activity (GO:0030795);; Biological Process: methylation (GO:0032259);; Biological Process: cellular biosynthetic process (GO:0044249);; Molecular Function: metal ion binding (GO:0046872);;	--	Salicylate O-methyltransferase OS=Clarkia breweri GN=SAMT PE=1 SV=1	Putative uncharacterized protein GN=VIT_04s0023g02240 OS=Vitis vinifera (Grape) PE=4 SV=1	PREDICTED: salicylate O-methyltransferase [Vitis vinifera]	Schwenckia americana SAMT (SAMT) mRNA, partial cds
	Tea_T2_Unigene_BMK.50314	0	334.093	-8.38411	4.46345e-06	0.00581975	down	--	--	--	--	--	Dehydration responsive protein (Fragment) GN=drp OS=Corchorus olitorius PE=2 SV=1	dehydration responsive protein [Corchorus olitorius]	Phyllostachys edulis clone 00077 genomic sequence
	Tea_T1_Unigene_BMK.65906	463.882	0	8.85761	2.6408e-06	0.00386203	up	--	--	Biological Process: cellular process (GO:0009987);; Molecular Function: hydrolase activity (GO:0016787);;	--	Glycoprotein gp2 OS=Equine herpesvirus 1 (strain Ab4p) GN=EUs4 PE=4 SV=1	Singapore isolate B (sub-type 7) whole genome shotgun sequence assembly, scaffold_28 GN=GSBLH_T00003191001 OS=Blastocystis hominis PE=4 SV=1	hypothetical protein AOL_s00007g315 [Arthrobotrys oligospora ATCC 24927]	--
	Tea_T2_Unigene_BMK.48310	38.2887	1690.84	-5.46468	7.40769e-06	0.00801668	down	--	--	Molecular Function: ubiquitin-protein ligase activity (GO:0004842);; Molecular Function: protein binding (GO:0005515);; Biological Process: signal transduction (GO:0007165);; Biological Process: plant-type hypersensitive response (GO:0009626);; Biological Process: response to abiotic stimulus (GO:0009628);; Biological Process: defense response, incompatible interaction (GO:0009814);; Biological P…	--	U-box domain-containing protein 19 OS=Arabidopsis thaliana GN=PUB19 PE=2 SV=1	Putative uncharacterized protein GN=VIT_01s0026g00190 OS=Vitis vinifera (Grape) PE=4 SV=1	PREDICTED: U-box domain-containing protein 19-like [Vitis vinifera]	Solanum lycopersicum cv. Heinz 1706, chromosome 5, BAC clone C05HBa0261K11, complete sequence
	Tea_T1_Unigene_BMK.81364	1892.35	9.50672	7.63701	2.03934e-08	7.35665e-05	up	--	--	--	--	--	Uncharacterized protein OS=Glycine max (Soybean) PE=4 SV=1	hypothetical protein E5Q_03044 [Mixia osmundae IAM 14324]	Candida sp. NRRL YB-3031 18S ribosomal RNA gene, partial sequence
	Tea_T2_Unigene_BMK.53119	0	723.869	-9.49958	1.29241e-08	5.37946e-05	down	--	--	--	K03884|5e-10|aag:ND6|NADH dehydrogenase subunit 6	NADH-ubiquinone oxidoreductase chain 6 OS=Aedes aegypti GN=mt:ND6 PE=3 SV=1	Predicted protein GN=MICPUCDRAFT_69263 OS=Micromonas pusilla (strain CCMP1545) PE=4 SV=1	predicted protein [Micromonas pusilla CCMP1545]	--
	Tea_T1_Unigene_BMK.21314	1361.46	4.07431	8.38438	2.39693e-08	8.10621e-05	up	[S]	Function unknown	Molecular Function: binding (GO:0005488);; Biological Process: defense response (GO:0006952);; Biological Process: cellular biosynthetic process (GO:0044249);; Biological Process: response to other organism (GO:0051707);;	--	Putative disease resistance protein RGA1 OS=Solanum bulbocastanum GN=RGA1 PE=2 SV=2	Uncharacterized protein GN=Solyc08g076000.2 OS=Solanum lycopersicum (Tomato) PE=4 SV=1	blight resistance protein RGA3 [Solanum bulbocastanum]	--
	Tea_T1_Unigene_BMK.73197	664.162	1.3581	8.9338	8.94145e-07	0.00161276	up	--	--	Cellular Component: vacuole (GO:0005773);; Biological Process: signal transduction (GO:0007165);; Biological Process: chlorophyll catabolic process (GO:0015996);; Biological Process: regulation of cellular metabolic process (GO:0031323);; Biological Process: regulation of defense response (GO:0031347);; Cellular Component: intracellular membrane-bounded organelle (GO:0043231);; Biological Process…	--	Chlorophyllase-1, chloroplastic OS=Citrus unshiu PE=2 SV=1	Putative uncharacterized protein GN=VIT_07s0151g00130 OS=Vitis vinifera (Grape) PE=4 SV=1	PREDICTED: chlorophyllase-1 [Vitis vinifera]	PREDICTED: Vitis vinifera chlorophyllase-1-like (LOC100243499), mRNA
	Tea_T2_Unigene_BMK.416	0.736321	408.789	-9.11681	4.30293e-06	0.00574898	down	--	--	Molecular Function: RNA binding (GO:0003723);; Molecular Function: RNA-directed RNA polymerase activity (GO:0003968);; Molecular Function: helicase activity (GO:0004386);; Molecular Function: structural molecule activity (GO:0005198);; Molecular Function: protein binding (GO:0005515);; Molecular Function: ATP binding (GO:0005524);; Biological Process: transcription, DNA-dependent (GO:0006351);; B…	--	Replicase large subunit OS=Tobacco mosaic virus (strain Korean NC 82) PE=3 SV=2	Viral envelope protein (Fragment) OS=Nicotiana tabacum (Common tobacco) PE=2 SV=1	viral envelope protein [Nicotiana tabacum]	N.tabacum TVM viroid mRNA for viral envelope protein
	Tea_T1_Unigene_BMK.41997	426.33	0	8.73583	4.64327e-06	0.00584302	up	--	--	Molecular Function: RNA binding (GO:0003723);; Molecular Function: protein binding (GO:0005515);; Biological Process: translation (GO:0006412);; Cellular Component: ribonucleoprotein complex (GO:0030529);; Cellular Component: intracellular organelle (GO:0043229);; Cellular Component: cytoplasmic part (GO:0044444);; Biological Process: positive regulation of biological process (GO:0048518);; Biolo…	--	Protein LSM14 homolog A OS=Xenopus tropicalis GN=lsm14a PE=2 SV=1	Putative uncharacterized protein GN=RCOM_0597110 OS=Ricinus communis (Castor bean) PE=4 SV=1	hypothetical protein [Tuber melanosporum Mel28]	--
	Tea_T3_Unigene_BMK.24795	0	346.316	-8.43595	3.50544e-06	0.00480206	down	--	--	Molecular Function: carboxylesterase activity (GO:0004091);; Molecular Function: binding (GO:0005488);; Cellular Component: cytosol (GO:0005829);; Biological Process: defense response (GO:0006952);; Biological Process: cell death (GO:0008219);; Biological Process: response to abiotic stimulus (GO:0009628);; Biological Process: gibberellic acid mediated signaling pathway (GO:0009740);; Biological …	--	Probable carboxylesterase 13 OS=Arabidopsis thaliana GN=CXE13 PE=2 SV=1	CXE carboxylesterase GN=CXE6 OS=Actinidia deliciosa (Kiwi) PE=2 SV=1	CXE carboxylesterase [Actinidia deliciosa]	Solanum lycopersicum strain Heinz 1706 chromosome 1 clone hba-64d24 map 1, complete sequence
	Tea_T1_Unigene_BMK.63142	623.664	2.71621	7.84303	3.75038e-06	0.00507337	up	--	--	Molecular Function: nucleotide binding (GO:0000166);; Biological Process: metal ion transport (GO:0030001);; Molecular Function: ion binding (GO:0043167);; Molecular Function: metal ion binding (GO:0046872);;	--	Putative late blight resistance protein homolog R1B-17 OS=Solanum demissum GN=R1B-17 PE=3 SV=1	Uncharacterized protein GN=MTR_7g079110 OS=Medicago truncatula (Barrel medic) PE=2 SV=1	hypothetical protein MTR_7g079110 [Medicago truncatula]	--
	Tea_T1_Unigene_BMK.72043	1934.32	8.14862	7.89105	1.04313e-08	4.89461e-05	up	--	--	Molecular Function: nucleotide binding (GO:0000166);; Molecular Function: protein binding (GO:0005515);; Biological Process: cellular process (GO:0009987);; Biological Process: innate immune response (GO:0045087);;	--	Putative disease resistance protein RGA3 OS=Solanum bulbocastanum GN=RGA3 PE=2 SV=2	Leucine-rich repeat containing protein, putative GN=RCOM_1098990 OS=Ricinus communis (Castor bean) PE=4 SV=1	leucine-rich repeat containing protein, putative [Ricinus communis]	Rhododendron formosanum isolate for_374 nucleotide-binding site leucine-rich repeat protein gene, partial cds
	Tea_T1_Unigene_BMK.78487	1651.57	17.6553	6.54759	4.88127e-07	0.000943314	up	[Q]	Secondary metabolites biosynthesis, transport and catabolism	Molecular Function: iron ion binding (GO:0005506);; Cellular Component: endoplasmic reticulum (GO:0005783);; Molecular Function: electron carrier activity (GO:0009055);; Molecular Function: (S)-limonene 3-monooxygenase activity (GO:0018674);; Molecular Function: (S)-limonene 6-monooxygenase activity (GO:0018675);; Molecular Function: heme binding (GO:0020037);; Cellular Component: organelle membr…	--	Cytochrome P450 71D10 OS=Glycine max GN=CYP71D10 PE=2 SV=1	Putative uncharacterized protein GN=VIT_19s0015g00070 OS=Vitis vinifera (Grape) PE=3 SV=1	unnamed protein product [Vitis vinifera]	Vitis vinifera clone SS0ABG56YP06
	Tea_T2_Unigene_BMK.40499	0	316.438	-8.30578	6.39312e-06	0.00743947	down	--	--	Molecular Function: catalytic activity (GO:0003824);; Molecular Function: hydrolase activity (GO:0016787);; Biological Process: cellular metabolic process (GO:0044237);; Biological Process: primary metabolic process (GO:0044238);; Biological Process: organic substance metabolic process (GO:0071704);; Molecular Function: organic cyclic compound binding (GO:0097159);;	--	Putative ribonuclease H protein At1g65750 OS=Arabidopsis thaliana GN=At1g65750 PE=3 SV=1	Putative uncharacterized protein GN=VITISV_015221 OS=Vitis vinifera (Grape) PE=4 SV=1	hypothetical protein VITISV_015221 [Vitis vinifera]	--
	Tea_T1_Unigene_BMK.81467	753.256	6.79052	6.79348	6.8735e-06	0.00774851	up	--	--	--	--	--	Expressed protein GN=ARALYDRAFT_900476 OS=Arabidopsis lyrata subsp. lyrata (Lyre-leaved rock-cress) PE=4 SV=1	hypothetical protein TRIATDRAFT_255346 [Trichoderma atroviride IMI 206040]	Candida pararugosa strain MA09-AP 18S ribosomal RNA gene, partial sequence; internal transcribed spacer 1, 5.8S ribosomal RNA gene, and internal transcribed spacer 2, complete sequence; and 28S ribosomal RNA gene, partial sequence
	Tea_T1_Unigene_BMK.81391	1480.74	1.3581	10.0905	1.58265e-09	9.51532e-06	up	--	--	--	--	Uncharacterized histidine-rich protein DDB_G0274557 OS=Dictyostelium discoideum GN=DDB_G0274557 PE=4 SV=1	Predicted protein GN=POPTRDRAFT_558731 OS=Populus trichocarpa (Western balsam poplar) PE=4 SV=1	predicted protein [Populus trichocarpa]	--
	Tea_T1_Unigene_BMK.42574	628.082	4.07431	7.26825	7.53288e-06	0.00807144	up	--	--	--	--	Proline-rich receptor-like protein kinase PERK2 OS=Arabidopsis thaliana GN=PERK2 PE=2 SV=3	Hydroxyproline-rich glycoprotein GN=HRGP OS=Pennisetum americanum (Pearl millet) PE=4 SV=1	RecName: Full=Proline-rich receptor-like protein kinase PERK2; AltName: Full=Proline-rich extensin-like receptor kinase 2; Short=AtPERK2; AltName: Full=Somatic embryogenesis receptor kinase-like protein	Camellia sinensis DNA, SSR marker, MSG0702
	Tea_T2_Unigene_BMK.35217	0	369.404	-8.52906	2.25409e-06	0.00338806	down	--	--	--	--	--	Putative uncharacterized protein OS=Picea sitchensis (Sitka spruce) PE=2 SV=1	unknown [Picea sitchensis]	--
	Tea_T1_Unigene_BMK.66741	638.39	4.07431	7.29174	6.7493e-06	0.00774851	up	--	--	--	--	--	Putative uncharacterized protein OS=Phytophthora sojae (strain P6497) PE=4 SV=1	--	Puccinia melanocephala isolate Rust_isolate_D410 5.8S ribosomal RNA gene, partial sequence; internal transcribed spacer 2, complete sequence; and 28S ribosomal RNA gene, partial sequence
	Tea_T2_Unigene_BMK.52864	9.57217	1400.2	-7.19258	1.33192e-07	0.000369594	down	--	--	--	--	--	Putative uncharacterized protein GN=VITISV_044224 OS=Vitis vinifera (Grape) PE=4 SV=1	PREDICTED: uncharacterized protein LOC100247282 [Vitis vinifera]	--
	Tea_T2_Unigene_BMK.52955	0	2030.36	-10.9875	1.31633e-12	2.37425e-08	down	[C]	Energy production and conversion	--	K02262|8e-20|tca:803825|COX3	Cytochrome c oxidase subunit 3 OS=Albinaria coerulea GN=COIII PE=3 SV=1	Cytochrome c oxidase subunit 3 (Fragment) GN=cox3 OS=Stypopodium sp. AWASE PE=3 SV=1	cytochrome oxidase subunit 3 [Stypopodium sp. AWASE]	--
	Tea_T2_Unigene_BMK.418	0.736321	374.836	-8.99171	7.7307e-06	0.00820219	down	--	--	Molecular Function: RNA binding (GO:0003723);; Molecular Function: RNA-directed RNA polymerase activity (GO:0003968);; Molecular Function: helicase activity (GO:0004386);; Molecular Function: protein binding (GO:0005515);; Molecular Function: ATP binding (GO:0005524);; Biological Process: transcription, DNA-dependent (GO:0006351);; Biological Process: RNA processing (GO:0006396);; Molecular Funct…	--	Replicase large subunit OS=Tobacco mosaic virus (strain OM) PE=3 SV=1	--	--	--
	Tea_T4_Unigene_BMK.60628	181.135	6719.89	-5.2133	2.9501e-06	0.00414627	down	[Q]	Secondary metabolites biosynthesis, transport and catabolism	Biological Process: flavonoid biosynthetic process (GO:0009813);; Molecular Function: naringenin-chalcone synthase activity (GO:0016210);;	--	Chalcone synthase 3 OS=Camellia sinensis GN=CHS3 PE=2 SV=1	Chalcone synthase 3 GN=CHS3 OS=Camellia chekiangoleosa PE=2 SV=1	chalcone synthase 3 [Camellia chekiangoleosa]	Camellia sinensis CHS3 mRNA for chalcone synthase, complete cds, clone: VEG41
	Tea_T1_Unigene_BMK.79612	5005.51	1.3581	11.8477	1.45058e-13	3.92457e-09	up	[I]	Lipid transport and metabolism	Biological Process: very long-chain fatty acid metabolic process (GO:0000038);; Molecular Function: acetyl-CoA C-acetyltransferase activity (GO:0003985);; Molecular Function: protein binding (GO:0005515);; Cellular Component: nucleus (GO:0005634);; Cellular Component: mitochondrion (GO:0005739);; Cellular Component: peroxisomal matrix (GO:0005782);; Cellular Component: spindle (GO:0005819);; Biol…	--	3-ketoacyl-CoA thiolase 1, peroxisomal OS=Arabidopsis thaliana GN=KAT1 PE=1 SV=2	Predicted protein GN=POPTRDRAFT_824438 OS=Populus trichocarpa (Western balsam poplar) PE=4 SV=1	predicted protein [Populus trichocarpa]	Ricinus communis conserved hypothetical protein, mRNA
	Tea_T4_Unigene_BMK.65212	421.176	0	8.71828	5.03005e-06	0.00611637	up	--	--	Biological Process: very long-chain fatty acid metabolic process (GO:0000038);; Biological Process: sulfur amino acid metabolic process (GO:0000096);; Biological Process: polysaccharide biosynthetic process (GO:0000271);; Cellular Component: endoplasmic reticulum (GO:0005783);; Biological Process: acetyl-CoA metabolic process (GO:0006084);; Biological Process: glycine catabolic process (GO:000654…	--	Probable 3-ketoacyl-CoA synthase 2 OS=Arabidopsis thaliana GN=KCS2 PE=2 SV=1	3-ketoacyl-CoA synthase GN=VIT_18s0001g02720 OS=Vitis vinifera (Grape) PE=3 SV=1	PREDICTED: 3-ketoacyl-CoA synthase 11-like [Vitis vinifera]	Vitis vinifera clone SS0ABP1YL14
	Tea_T2_Unigene_BMK.12514	0	472.62	-8.88454	3.82071e-07	0.000780154	down	[C]	Energy production and conversion	Cellular Component: mitochondrion (GO:0005739);; Cellular Component: membrane (GO:0016020);; Molecular Function: oxidoreductase activity (GO:0016491);;	K03878|7e-70|aag:ND1|NADH dehydrogenase subunit 1	NADH-ubiquinone oxidoreductase chain 1 OS=Aedes aegypti GN=mt:ND1 PE=3 SV=1	NADH-ubiquinone oxidoreductase chain 1 GN=nad1 OS=endosymbiont of Durinskia baltica PE=3 SV=1	NADH dehydrogenase subunit 1 (mitochondrion) [endosymbiont of Durinskia baltica]	--
	Tea_T1_Unigene_BMK.81642	682.57	0	9.41483	1.64327e-07	0.000433748	up	--	--	--	--	Putative uncharacterized protein ENSP00000383309 OS=Homo sapiens PE=5 SV=3	Predicted protein GN=OSTLU_26901 OS=Ostreococcus lucimarinus (strain CCE9901) PE=4 SV=1	hypothetical protein CLUG_05295 [Clavispora lusitaniae ATCC 42720]	--
	Tea_T2_Unigene_BMK.53435	0.736321	434.593	-9.20511	2.81503e-06	0.00406194	down	[C]	Energy production and conversion	Cellular Component: membrane (GO:0016020);; Molecular Function: oxidoreductase activity (GO:0016491);; Biological Process: oxidation-reduction process (GO:0055114);;	K02262|3e-40|tca:803825|COX3	Cytochrome c oxidase subunit 3 OS=Apis mellifera ligustica GN=COIII PE=3 SV=1	Cytochrome c oxidase subunit 3 GN=cox3 OS=Cafeteria roenbergensis PE=3 SV=1	cytochrome c oxidase subunit 3 [Cafeteria roenbergensis]	Vitis vinifera clone SS0AAG20YK11
	Tea_T2_Unigene_BMK.43809	0	311.006	-8.2808	7.15893e-06	0.00790557	down	--	--	--	--	--	Putative uncharacterized protein GN=MTR_3g035650 OS=Medicago truncatula (Barrel medic) PE=4 SV=1	hypothetical protein MTR_3g035650 [Medicago truncatula]	Brassica napus gene for 16S rRNA, partial sequence
	Tea_T4_Unigene_BMK.69404	801.854	2.71621	8.2056	6.19762e-07	0.00117669	up	--	--	Biological Process: cell morphogenesis involved in differentiation (GO:0000904);; Molecular Function: binding (GO:0005488);; Biological Process: polysaccharide metabolic process (GO:0005976);; Biological Process: cellular response to nitrogen starvation (GO:0006995);; Biological Process: signal transduction (GO:0007165);; Cellular Component: plant-type cell wall (GO:0009505);; Cellular Component:…	--	Uncharacterized protein At4g06744 OS=Arabidopsis thaliana GN=At4g06744 PE=2 SV=1	Putative uncharacterized protein GN=VIT_16s0022g02370 OS=Vitis vinifera (Grape) PE=4 SV=1	PREDICTED: uncharacterized protein At4g06744-like [Vitis vinifera]	Ricinus communis hypothetical protein, mRNA
	Tea_T1_Unigene_BMK.81645	1193.58	0	10.2211	1.8344e-09	9.92604e-06	up	[C]	Energy production and conversion	Molecular Function: cytochrome-c oxidase activity (GO:0004129);; Molecular Function: prostaglandin-endoperoxide synthase activity (GO:0004666);; Molecular Function: iron ion binding (GO:0005506);; Molecular Function: copper ion binding (GO:0005507);; Molecular Function: protein binding (GO:0005515);; Cellular Component: nucleus (GO:0005634);; Cellular Component: mitochondrial inner membrane (GO:0…	K02256|0.0|spu:2652718|COX1	Cytochrome c oxidase subunit 1 OS=Paracentrotus lividus GN=COI PE=3 SV=1	Cytochrome c oxidase subunit 1 GN=cox1 OS=Ochromonas danica PE=3 SV=1	cytochrome c oxidase subunit 1 [Ochromonas danica]	Phytophthora cf. elongata strain VHS15032 cytochrome oxidase subunit I (COI) gene, partial cds; mitochondrial
	Tea_T1_Unigene_BMK.65650	378.469	0	8.56403	1.00189e-05	0.00994734	up	--	--	Biological Process: compound eye photoreceptor cell differentiation (GO:0001751);; Biological Process: histamine secretion by mast cell (GO:0002553);; Molecular Function: monooxygenase activity (GO:0004497);; Cellular Component: nucleoplasm (GO:0005654);; Cellular Component: mitochondrion (GO:0005739);; Cellular Component: centrosome (GO:0005813);; Cellular Component: cytosol (GO:0005829);; Cellu…	K06630|1e-106|ame:408289|14-3-3zeta	14-3-3 protein homolog 2 (Fragment) OS=Schistosoma mansoni PE=2 SV=1	Predicted protein OS=Hordeum vulgare var. distichum (Two-rowed barley) PE=2 SV=1	predicted protein [Hordeum vulgare subsp. vulgare]	Hordeum vulgare subsp. vulgare mRNA for predicted protein, complete cds, clone: NIASHv2042F20
	Tea_T2_Unigene_BMK.46876	0.736321	626.086	-9.73181	1.87465e-07	0.000471806	down	[T]	Signal transduction mechanisms	Molecular Function: phosphoprotein phosphatase activity (GO:0004721);; Cellular Component: mitochondrion (GO:0005739);; Biological Process: response to stress (GO:0006950);; Biological Process: metabolic process (GO:0008152);; Biological Process: response to abiotic stimulus (GO:0009628);; Molecular Function: transferase activity, transferring phosphorus-containing groups (GO:0016772);; Biologica…	--	Probable protein phosphatase 2C 51 OS=Arabidopsis thaliana GN=At3g63340 PE=2 SV=2	Protein phosphatase 2c, putative GN=RCOM_0990320 OS=Ricinus communis (Castor bean) PE=4 SV=1	protein phosphatase 2c, putative [Ricinus communis]	PREDICTED: Vitis vinifera uncharacterized LOC100263200 (LOC100263200), mRNA
	Tea_T1_Unigene_BMK.42014	390.986	0	8.61097	8.14565e-06	0.00847626	up	[L]	Replication, recombination and repair	Molecular Function: protein binding (GO:0005515);; Biological Process: multicellular organismal process (GO:0032501);; Cellular Component: ribonucleoprotein granule (GO:0035770);; Cellular Component: intracellular membrane-bounded organelle (GO:0043231);; Cellular Component: cytoplasmic part (GO:0044444);; Biological Process: nucleic acid metabolic process (GO:0090304);;	--	Staphylococcal nuclease domain-containing protein 1 OS=Homo sapiens GN=SND1 PE=1 SV=1	Uncharacterized protein GN=Si016199m.g OS=Setaria italica (Foxtail millet) PE=4 SV=1	transcription factor (Snd1/p100), putative [Metarhizium acridum CQMa 102]	Vitis vinifera clone SS0ABG27YD17
	Tea_T2_Unigene_BMK.23691	0.736321	490.275	-9.37904	1.18964e-06	0.00201162	down	[C]	Energy production and conversion	Cellular Component: mitochondrion (GO:0005739);; Biological Process: transport (GO:0006810);; Cellular Component: membrane (GO:0016020);; Cellular Component: membrane part (GO:0044425);;	K02126|2e-43|tca:803828|ATP6	ATP synthase subunit a OS=Locusta migratoria GN=ATP6 PE=3 SV=1	ATP synthase subunit a GN=atp6 OS=Isoetes engelmannii (Engelmann's quillwort) PE=2 SV=1	Atp6p [Dekkera bruxellensis]	--
	Tea_T2_Unigene_BMK.46745	0.736321	469.904	-9.31781	1.6172e-06	0.00253645	down	--	--	Molecular Function: binding (GO:0005488);; Biological Process: aromatic compound biosynthetic process (GO:0019438);; Biological Process: defense response to bacterium (GO:0042742);; Biological Process: primary metabolic process (GO:0044238);; Biological Process: innate immune response (GO:0045087);; Biological Process: regulation of cellular process (GO:0050794);;	--	Disease resistance RPP13-like protein 4 OS=Arabidopsis thaliana GN=RPP13L4 PE=2 SV=2	Predicted protein GN=POPTRDRAFT_889063 OS=Populus trichocarpa (Western balsam poplar) PE=4 SV=1	predicted protein [Populus trichocarpa]	--
	Tea_T2_Unigene_BMK.44755	0	476.694	-8.89692	3.58265e-07	0.00074561	down	[C]	Energy production and conversion	Cellular Component: membrane (GO:0016020);;	K03881|5e-70|aga:ND4|NADH dehydrogenase subunit 4	NADH-ubiquinone oxidoreductase chain 4 OS=Anopheles gambiae GN=mt:ND4 PE=3 SV=1	NADH-ubiquinone oxidoreductase chain 4 GN=nad4 OS=Phytophthora andina PE=3 SV=1	NADH dehydrogenase subunit 4 [Phytophthora andina]	--
	Tea_T1_Unigene_BMK.81359	1525.66	8.14862	7.54866	6.49837e-08	0.00019007	up	--	--	--	--	Uncharacterized protein DDB_G0271670 OS=Dictyostelium discoideum GN=DDB_G0271670 PE=4 SV=1	Putative uncharacterized protein GN=VIT_01s0011g03430 OS=Vitis vinifera (Grape) PE=4 SV=1	PREDICTED: protein NIM1-INTERACTING 2-like [Vitis vinifera]	--
	Tea_T1_Unigene_BMK.15905	391.723	0	8.61369	8.04816e-06	0.00845611	up	--	--	Molecular Function: nucleic acid binding (GO:0003676);; Molecular Function: helicase activity (GO:0004386);; Molecular Function: protein binding (GO:0005515);; Biological Process: transcription, DNA-dependent (GO:0006351);; Biological Process: multicellular organismal development (GO:0007275);; Biological Process: viral reproduction (GO:0016032);; Biological Process: regulation of nucleobase-cont…	--	Fibroin heavy chain OS=Bombyx mori GN=FIBH PE=1 SV=4	Putative uncharacterized protein GN=SELMODRAFT_448021 OS=Selaginella moellendorffii (Spikemoss) PE=4 SV=1	hypothetical protein MGL_0687 [Malassezia globosa CBS 7966]	--
	Tea_T2_Unigene_BMK.33418	0	355.823	-8.47502	2.91602e-06	0.00414627	down	[J]	Translation, ribosomal structure and biogenesis	Molecular Function: translation elongation factor activity (GO:0003746);; Molecular Function: GTPase activity (GO:0003924);; Molecular Function: GTP binding (GO:0005525);; Cellular Component: nucleus (GO:0005634);; Cellular Component: cytoplasm (GO:0005737);; Cellular Component: eukaryotic translation elongation factor 1 complex (GO:0005853);; Biological Process: GTP catabolic process (GO:0006184…	K03231|0.0|tca:658093|similar to CG1873-PA, isoform A	Elongation factor 1-alpha 2 OS=Drosophila melanogaster GN=Ef1alpha100E PE=2 SV=2	Elongation factor 1-alpha OS=Hordeum vulgare var. distichum (Two-rowed barley) PE=2 SV=1	translation elongation factor 1-alpha [Gamsiella multidivaricata]	Oryza sativa Japonica Group cDNA clone:J023007E09, full insert sequence
	Tea_T2_Unigene_BMK.37853	8.83585	833.875	-6.56032	4.71788e-06	0.00586866	down	[C]	Energy production and conversion	Cellular Component: mitochondrial proton-transporting ATP synthase complex, coupling factor F(o) (GO:0000276);; Molecular Function: ATP binding (GO:0005524);; Molecular Function: lipid binding (GO:0008289);; Biological Process: ATP hydrolysis coupled proton transport (GO:0015991);; Cellular Component: integral to membrane (GO:0016021);; Cellular Component: cytoplasmic membrane-bounded vesicle (GO…	--	ATP synthase subunit 9, mitochondrial OS=Arabidopsis thaliana GN=ATP9 PE=2 SV=2	ATP synthase subunit 9, mitochondrial OS=Camellia sinensis (Tea) PE=3 SV=1	ATPase [Camellia sinensis]	Carica papaya mitochondrion, complete genome
	Tea_T2_Unigene_BMK.12463	0	391.134	-8.61152	1.51215e-06	0.00244956	down	--	--	--	--	--	Predicted protein GN=POPTRDRAFT_680477 OS=Populus trichocarpa (Western balsam poplar) PE=4 SV=1	predicted protein [Populus trichocarpa]	Populus EST from mild drought-stressed leaves
	Tea_T2_Unigene_BMK.46310	0	990.057	-9.95137	8.64958e-10	5.50627e-06	down	--	--	Molecular Function: binding (GO:0005488);; Molecular Function: protein binding (GO:0005515);; Cellular Component: vacuole (GO:0005773);; Cellular Component: plasma membrane (GO:0005886);; Biological Process: calcium ion transport (GO:0006816);; Biological Process: phagocytosis (GO:0006909);; Biological Process: response to osmotic stress (GO:0006970);; Biological Process: organelle organization (…	--	Annexin D5 OS=Arabidopsis thaliana GN=ANN5 PE=2 SV=2	Putative uncharacterized protein GN=OsI_31100 OS=Oryza sativa subsp. indica (Rice) PE=4 SV=1	hypothetical protein OsI_31100 [Oryza sativa Indica Group]	Vitis vinifera, whole genome shotgun sequence, contig VV78X051556.7, clone ENTAV 115
	Tea_T1_Unigene_BMK.20758	1251.75	8.14862	7.26317	2.91906e-07	0.000631806	up	--	--	--	--	Protein NIM1-INTERACTING 3 OS=Arabidopsis thaliana GN=NIMIN-3 PE=1 SV=1	Putative uncharacterized protein GN=RCOM_1345220 OS=Ricinus communis (Castor bean) PE=4 SV=1	conserved hypothetical protein [Ricinus communis]	--
	Tea_T2_Unigene_BMK.12347	0	1052.53	-10.0396	5.01881e-10	3.39463e-06	down	--	--	--	--	--	--	hypothetical protein MELLADRAFT_91365 [Melampsora larici-populina 98AG31]	Blastodinium navicula isolate BN12 18S ribosomal RNA gene, partial sequence; internal transcribed spacer 1 and 5.8S ribosomal RNA gene, complete sequence; and internal transcribed spacer 2, partial sequence
	Tea_T1_Unigene_BMK.81962	516.897	0	9.01373	1.25205e-06	0.00208459	up	[J]	Translation, ribosomal structure and biogenesis	Molecular Function: RNA polymerase II transcription cofactor activity (GO:0001104);; Molecular Function: translation elongation factor activity (GO:0003746);; Molecular Function: GTPase activity (GO:0003924);; Molecular Function: protein binding (GO:0005515);; Molecular Function: ATP binding (GO:0005524);; Molecular Function: GTP binding (GO:0005525);; Cellular Component: nucleus (GO:0005634);; C…	K03231|0.0|isc:IscW_ISCW020299|translation elongation factor EF-1 alpha/Tu, putative (EC:2.7.7.4)	Elongation factor 1-alpha OS=Bombyx mori PE=2 SV=1	Elongation factor 1-alpha OS=Hordeum vulgare var. distichum (Two-rowed barley) PE=2 SV=1	elongation factor 1-alpha [Paracoccidioides sp. &apos;lutzii&apos; Pb01]	Candida sp. NRRL YB-1937 translation elongation factor 1-alpha gene, partial cds
	Tea_T1_Unigene_BMK.54853	427.066	0	8.73832	4.59074e-06	0.00584302	up	--	--	Molecular Function: microfilament motor activity (GO:0000146);; Biological Process: in utero embryonic development (GO:0001701);; Cellular Component: stress fiber (GO:0001725);; Biological Process: regulation of the force of heart contraction (GO:0002026);; Biological Process: regulation of heart rate (GO:0002027);; Molecular Function: ATP binding (GO:0005524);; Cellular Component: nucleolus (GO:…	K10352|0.0|ame:409843|Mhc1	Myosin heavy chain, muscle OS=Drosophila melanogaster GN=Mhc PE=1 SV=4	Predicted protein (Fragment) GN=OSTLU_88532 OS=Ostreococcus lucimarinus (strain CCE9901) PE=4 SV=1	nonmuscle myosin heavy chain b [Coprinopsis cinerea okayama7#130]	--
	Tea_T2_Unigene_BMK.12333	34.6071	3899.11	-6.81594	1.9356e-08	7.35665e-05	down	--	--	Molecular Function: protein binding (GO:0005515);; Cellular Component: nucleus (GO:0005634);; Biological Process: response to stress (GO:0006950);; Biological Process: abscisic acid mediated signaling pathway (GO:0009738);; Biological Process: jasmonic acid mediated signaling pathway (GO:0009867);; Biological Process: cellular macromolecule biosynthetic process (GO:0034645);; Biological Process: …	--	Ninja-family protein AFP3 OS=Arabidopsis thaliana GN=AFP3 PE=1 SV=1	Putative uncharacterized protein GN=RCOM_1417730 OS=Ricinus communis (Castor bean) PE=4 SV=1	hypothetical protein RCOM_1417730 [Ricinus communis]	Ricinus communis hypothetical protein, mRNA
	Tea_T1_Unigene_BMK.81565	1266.47	9.50672	7.05765	4.24823e-07	0.000851385	up	--	--	Molecular Function: carboxylesterase activity (GO:0004091);; Cellular Component: extracellular region (GO:0005576);; Cellular Component: cell wall (GO:0005618);; Cellular Component: nucleus (GO:0005634);; Biological Process: lipid metabolic process (GO:0006629);; Cellular Component: chloroplast thylakoid (GO:0009534);; Biological Process: response to salicylic acid stimulus (GO:0009751);; Biologi…	--	GDSL esterase/lipase At5g33370 OS=Arabidopsis thaliana GN=At5g33370 PE=2 SV=1	Putative tea geometrid larvae-inducible protein OS=Camellia sinensis (Tea) PE=2 SV=1	putative tea geometrid larvae-inducible protein [Camellia sinensis]	Camellia sinensis putative tea geometrid larvae-inducible protein mRNA, complete cds
Tea_T1_vs_Tea_T3.annotation	Tea_T3_Unigene_BMK.7740	0	4521.74	-12.1427	3.24951e-07	0.00241102	down	--	--	Molecular Function: GTP binding (GO:0005525);; Cellular Component: plasma membrane (GO:0005886);; Biological Process: small GTPase mediated signal transduction (GO:0007264);; Biological Process: response to water deprivation (GO:0009414);; Biological Process: cold acclimation (GO:0009631);; Biological Process: response to abscisic acid stimulus (GO:0009737);; Biological Process: response to 1-ami…	--	Dehydrin Rab18 OS=Arabidopsis thaliana GN=RAB18 PE=2 SV=1	Putative uncharacterized protein OS=Eutrema parvulum PE=3 SV=1	unknown [Eutrema parvulum]	Arabidopsis lyrata subsp. lyrata hypothetical protein, mRNA
	Tea_T3_Unigene_BMK.18232	0	2945.09	-11.5241	1.7931e-06	0.00846626	down	--	--	Biological Process: MAPK cascade (GO:0000165);; Biological Process: regulation of transcription, DNA-dependent (GO:0006355);; Biological Process: protein targeting to membrane (GO:0006612);; Cellular Component: chloroplast stroma (GO:0009570);; Biological Process: response to bacterium (GO:0009617);; Biological Process: cold acclimation (GO:0009631);; Biological Process: response to abscisic acid…	--	--	Cold response protein GN=COR15a OS=Thellungiella salsuginea (Saltwater cress) PE=4 SV=1	cold response protein [Eutrema salsugineum]	Arabidopsis lyrata subsp. lyrata cold-responsive protein, mRNA
	Tea_T3_Unigene_BMK.33555	0	5390.15	-12.3961	1.72097e-07	0.00148972	down	--	--	Biological Process: in utero embryonic development (GO:0001701);; Cellular Component: extracellular region (GO:0005576);; Cellular Component: cytoplasm (GO:0005737);; Biological Process: lactation (GO:0007595);; Cellular Component: signalosome (GO:0008180);; Biological Process: cullin deneddylation (GO:0010388);;	--	Kappa-casein OS=Capra hircus GN=CSN3 PE=1 SV=2	--	--	--
	Tea_T3_Unigene_BMK.22493	0	2831.21	-11.4672	2.11662e-06	0.00955932	down	[E]	Amino acid transport and metabolism	Cellular Component: plant-type vacuole (GO:0000325);; Cellular Component: vacuolar membrane (GO:0005774);; Cellular Component: Golgi apparatus (GO:0005794);; Cellular Component: plasma membrane (GO:0005886);; Biological Process: nitrogen compound metabolic process (GO:0006807);; Biological Process: iron ion transport (GO:0006826);; Biological Process: oligopeptide transport (GO:0006857);; Biologi…	--	Nitrate transporter 1.7 OS=Arabidopsis thaliana GN=NRT1.7 PE=1 SV=1	mRNA, clone: RTFL01-08-K18 OS=Thellungiella halophila (Salt cress) PE=2 SV=1	unnamed protein product [Thellungiella halophila]	Thellungiella halophila mRNA, complete cds, clone: RTFL01-08-K18
	Tea_T1_Unigene_BMK.81295	19049	0	14.2174	7.38602e-08	0.000959028	up	--	--	--	--	--	--	--	Vitis vinifera clone SS0ADG1YN23
	Tea_T3_Unigene_BMK.33542	0	13049.2	-13.6717	1.53324e-08	0.000615383	down	--	--	Biological Process: alternative nuclear mRNA splicing, via spliceosome (GO:0000380);; Molecular Function: double-stranded DNA binding (GO:0003690);; Molecular Function: single-stranded DNA binding (GO:0003697);; Molecular Function: mRNA binding (GO:0003729);; Molecular Function: protein kinase activity (GO:0004672);; Cellular Component: small nucleolar ribonucleoprotein complex (GO:0005732);; Cel…	--	Glycine-rich cell wall structural protein OS=Hordeum vulgare GN=GRP PE=2 SV=1	Dormancy-associated protein GN=DRM2 OS=Pisum sativum (Garden pea) PE=2 SV=1	dormancy-associated protein [Pisum sativum]	Capsella bursa-pastoris antimicrobial peptide shep-GRP (GRP) mRNA, complete cds
	Tea_T3_Unigene_BMK.31127	0	3599.95	-11.8138	7.8664e-07	0.00453957	down	--	--	Molecular Function: calmodulin binding (GO:0005516);; Cellular Component: cell wall (GO:0005618);; Cellular Component: plasma membrane (GO:0005886);; Biological Process: lipid transport (GO:0006869);; Molecular Function: lipid binding (GO:0008289);; Biological Process: response to cold (GO:0009409);; Biological Process: response to water deprivation (GO:0009414);; Cellular Component: plant-type c…	--	Non-specific lipid-transfer protein 4 OS=Arabidopsis thaliana GN=LTP4 PE=2 SV=1	Non-specific lipid-transfer protein OS=Thellungiella halophila (Salt cress) PE=3 SV=1	lipid transfer protein 4-like protein [Eutrema halophilum]	Brassica napus cultivar Zheshaung 72 lipid transfer protein mRNA, complete cds
	Tea_T3_Unigene_BMK.33562	0	2756.47	-11.4286	2.36981e-06	0.00984654	down	--	--	Molecular Function: copper ion binding (GO:0005507);; Cellular Component: extracellular region (GO:0005576);; Biological Process: protein targeting to membrane (GO:0006612);; Biological Process: water transport (GO:0006833);; Biological Process: cellular copper ion homeostasis (GO:0006878);; Biological Process: pattern specification process (GO:0007389);; Biological Process: regulation of cell si…	--	Metallothionein-like protein type 3 OS=Carica papaya PE=3 SV=1	Metallothionein-like protein OS=Thellungiella halophila (Salt cress) PE=4 SV=1	metallothionein-like protein [Eutrema halophilum]	Thellungiella halophila metallothionein-like protein mRNA, complete cds
	Tea_T3_Unigene_BMK.32200	1.1239	9372.7	-13.0257	2.08709e-07	0.00166766	down	--	--	Cellular Component: extracellular region (GO:0005576);; Cellular Component: vacuole (GO:0005773);; Biological Process: signal transduction (GO:0007165);; Biological Process: systemic acquired resistance (GO:0009627);; Biological Process: response to abiotic stimulus (GO:0009628);; Biological Process: response to salt stress (GO:0009651);; Biological Process: anthocyanin-containing compound biosyn…	--	Pathogenesis-related protein R major form OS=Nicotiana tabacum PE=1 SV=1	Thaumatin-like protein OS=Camellia sinensis (Tea) PE=2 SV=1	Thaumatin-like protein [Camellia sinensis]	Camellia sinensis thaumatin-like protein mRNA,complete cds
	Tea_T3_Unigene_BMK.28920	1.1239	5224.65	-12.1826	1.19384e-06	0.0062005	down	--	--	Cellular Component: mitochondrion (GO:0005739);; Cellular Component: Golgi apparatus (GO:0005794);; Cellular Component: photosystem I (GO:0009522);; Cellular Component: photosystem II (GO:0009523);; Cellular Component: chloroplast thylakoid membrane (GO:0009535);; Biological Process: response to blue light (GO:0009637);; Biological Process: response to fructose stimulus (GO:0009750);; Biological …	K08912|0.0|ath:AT1G29930|CAB1	Chlorophyll a-b binding protein 1, chloroplastic OS=Arabidopsis thaliana GN=LHCB1.3 PE=1 SV=1	Chloroplast chlorophyll a/b binding protein OS=Brassica napus (Rape) PE=2 SV=1	chloroplast chlorophyll a/b binding protein [Brassica napus]	Brassica rapa subsp. pekinensis clone KBrB046G20, complete sequence
	Tea_T3_Unigene_BMK.30069	0	4027.04	-11.9755	5.05397e-07	0.00328114	down	[L]	Replication, recombination and repair	Biological Process: barrier septum assembly (GO:0000917);; Molecular Function: nucleic acid binding (GO:0003676);; Molecular Function: DNA binding (GO:0003677);; Molecular Function: DNA-directed DNA polymerase activity (GO:0003887);; Molecular Function: transporter activity (GO:0005215);; Molecular Function: GTP binding (GO:0005525);; Cellular Component: cytosol (GO:0005829);; Cellular Component:…	K02335|0.0|sbc:SbBS512_E4337|polA	DNA polymerase I OS=Escherichia coli (strain K12) GN=polA PE=1 SV=1	Putative uncharacterized protein (Fragment) OS=Hordeum vulgare (Barley) PE=2 SV=1	hypothetical protein [Hordeum vulgare subsp. vulgare]	P.pastoris DNA for pPIC9K expression vector
	Tea_T3_Unigene_BMK.11952	0	11307	-13.4649	2.05496e-08	0.000615383	down	--	--	Biological Process: MAPK cascade (GO:0000165);; Biological Process: regulation of transcription, DNA-dependent (GO:0006355);; Biological Process: protein targeting to membrane (GO:0006612);; Cellular Component: chloroplast stroma (GO:0009570);; Biological Process: response to bacterium (GO:0009617);; Biological Process: cold acclimation (GO:0009631);; Biological Process: response to abscisic acid…	--	--	Cold response protein 15a GN=COR15a OS=Draba alpina PE=2 SV=1	cold response protein 15a [Draba alpina]	Brassica napus cold-regulated protein (cor14) mRNA, complete cds
	Tea_T3_Unigene_BMK.30516	0	3678.25	-11.8448	7.21828e-07	0.00441058	down	--	--	Biological Process: response to cold (GO:0009409);; Cellular Component: chloroplast (GO:0009507);; Biological Process: anthocyanin-containing compound biosynthetic process (GO:0009718);; Biological Process: response to sucrose stimulus (GO:0009744);; Biological Process: response to red light (GO:0010114);; Biological Process: response to far red light (GO:0010218);; Biological Process: response t…	--	Early light-induced protein, chloroplastic OS=Pisum sativum PE=2 SV=1	ELIP OS=Brassica rapa subsp. pekinensis (Chinese cabbage) PE=2 SV=1	ELIP [Brassica rapa subsp. pekinensis]	Brassica rapa subsp. pekinensis ELIP mRNA, complete cds
	Tea_T3_Unigene_BMK.25743	0	3388.19	-11.7263	1.00485e-06	0.0054936	down	--	--	Cellular Component: extracellular region (GO:0005576);; Cellular Component: cell wall (GO:0005618);; Biological Process: response to insect (GO:0009625);; Biological Process: response to ethylene stimulus (GO:0009723);; Biological Process: response to salicylic acid stimulus (GO:0009751);; Biological Process: response to jasmonic acid stimulus (GO:0009753);; Biological Process: jasmonic acid and …	--	Defensin-like protein 4 OS=Raphanus sativus GN=AFP4 PE=3 SV=1	Gamma-thionin1 (Precursor) OS=Eutrema wasabi (Wasabi plant) PE=4 SV=1	gamma-thionin1 [Eutrema wasabi]	Boechera divaricarpa isolate SLW-4-G05 mRNA sequence
	Tea_T3_Unigene_BMK.28430	0	2790.28	-11.4462	2.25091e-06	0.00974222	down	--	--	Biological Process: response to cold (GO:0009409);; Biological Process: response to water deprivation (GO:0009414);; Biological Process: response to salt stress (GO:0009651);; Biological Process: abscisic acid mediated signaling pathway (GO:0009738);; Biological Process: leaf senescence (GO:0010150);; Cellular Component: intracellular part (GO:0044424);;	--	Low-temperature-induced 65 kDa protein OS=Arabidopsis thaliana GN=LTI65 PE=2 SV=2	Stress responsive protein GN=RS1 OS=Brassica oleracea var. acephala (Flowering kale) PE=2 SV=1	stress responsive protein [Brassica oleracea var. acephala]	Brassica oleracea var. acephala stress responsive protein (RS1) mRNA, complete cds
	Tea_T3_Unigene_BMK.11983	0	6349.3	-12.6324	9.9156e-08	0.00114443	down	--	--	Molecular Function: transporter activity (GO:0005215);; Molecular Function: calcium ion binding (GO:0005509);; Molecular Function: protein binding (GO:0005515);; Cellular Component: extracellular region (GO:0005576);; Cellular Component: nucleus (GO:0005634);; Biological Process: calcium ion transport (GO:0006816);; Molecular Function: metalloendopeptidase inhibitor activity (GO:0008191);; Biolog…	--	Beta-casein OS=Capra hircus GN=CSN2 PE=2 SV=1	Omega-gliadin (Fragment) OS=Lophopyrum elongatum (Tall wheatgrass) PE=4 SV=1	omega-gliadin, partial [Lophopyrum elongatum]	--
	Tea_T3_Unigene_BMK.7726	0	9669.87	-13.2393	2.96213e-08	0.000615383	down	--	--	--	--	--	Putative uncharacterized protein OS=Picea sitchensis (Sitka spruce) PE=4 SV=1	unknown [Picea sitchensis]	Jurinea alpigena internal transcribed spacer 1, partial sequence
	Tea_T3_Unigene_BMK.7735	0	4347.35	-12.0859	3.768e-07	0.00260934	down	--	--	Molecular Function: protein binding (GO:0005515);; Cellular Component: extracellular region (GO:0005576);; Biological Process: tryptophan catabolic process (GO:0006569);; Biological Process: response to desiccation (GO:0009269);; Biological Process: response to cold (GO:0009409);; Biological Process: systemic acquired resistance (GO:0009627);; Biological Process: response to salt stress (GO:00096…	--	Glycine-rich protein 3 OS=Arabidopsis thaliana GN=GRP3 PE=1 SV=1	Putative uncharacterized protein GN=ARALYDRAFT_480170 OS=Arabidopsis lyrata subsp. lyrata (Lyre-leaved rock-cress) PE=4 SV=1	hypothetical protein ARALYDRAFT_480170 [Arabidopsis lyrata subsp. lyrata]	Brassica rapa subsp. pekinensis clone KBrS008C11, complete sequence
	Tea_T3_Unigene_BMK.17946	0	10493.8	-13.3572	2.43231e-08	0.000615383	down	--	--	Cellular Component: extracellular region (GO:0005576);; Biological Process: transport (GO:0006810);; Biological Process: multicellular organismal development (GO:0007275);; Molecular Function: retinol binding (GO:0019841);;	--	Beta-lactoglobulin OS=Capra hircus GN=LGB PE=1 SV=2	Putative uncharacterized protein GN=VOLCADRAFT_99895 OS=Volvox carteri (Green alga) PE=4 SV=1	hypothetical protein VOLCADRAFT_99895 [Volvox carteri f. nagariensis]	--
	Tea_T3_Unigene_BMK.7745	0	5899.09	-12.5263	1.26357e-07	0.00131254	down	--	--	Molecular Function: protein serine/threonine kinase activity (GO:0004674);; Molecular Function: ATP binding (GO:0005524);; Cellular Component: nucleus (GO:0005634);; Cellular Component: plasma membrane (GO:0005886);; Biological Process: protein phosphorylation (GO:0006468);; Biological Process: response to osmotic stress (GO:0006970);; Biological Process: response to water deprivation (GO:0009414…	--	Stress-induced protein KIN2 OS=Arabidopsis thaliana GN=KIN2 PE=1 SV=1	BN28a GN=BN28a OS=Brassica napus (Rape) PE=4 SV=1	BN28a [Brassica napus]	Rapeseed Kin1 protein (kin1) mRNA, complete cds
	Tea_T3_Unigene_BMK.25470	0.561951	12136.3	-14.3985	5.57217e-08	0.00082687	down	[C]	Energy production and conversion	Molecular Function: monooxygenase activity (GO:0004497);; Molecular Function: copper ion binding (GO:0005507);; Cellular Component: cell wall (GO:0005618);; Biological Process: response to cold (GO:0009409);; Cellular Component: chloroplast thylakoid membrane (GO:0009535);; Cellular Component: chloroplast ribulose bisphosphate carboxylase complex (GO:0009573);; Cellular Component: thylakoid (GO:0…	K01602|1e-125|ath:AT1G67090|RBCS1A	Ribulose bisphosphate carboxylase small chain 1A, chloroplastic OS=Arabidopsis thaliana GN=RBCS-1A PE=1 SV=2	Ribulose bisphosphate carboxylase small chain (Precursor) GN=rbcS OS=Brassica napus (Rape) PE=3 SV=1	ribulose-1,5-bisphosphate carboxylase /oxygenase, small subunit [Brassica napus]	Arabidopsis lyrata subsp. lyrata ribulose bisphosphate carboxylase small chain 1A, mRNA
	Tea_T3_Unigene_BMK.32119	0	5628.6	-12.4586	1.48158e-07	0.00139908	down	--	--	Biological Process: maltose biosynthetic process (GO:0000024);; Biological Process: polysaccharide biosynthetic process (GO:0000271);; Molecular Function: sequence-specific DNA binding transcription factor activity (GO:0003700);; Molecular Function: protein serine/threonine kinase activity (GO:0004674);; Molecular Function: ATP binding (GO:0005524);; Cellular Component: nucleus (GO:0005634);; Cel…	K01177|0.0|ath:AT4G17090|CT-BMY	Beta-amylase 3, chloroplastic OS=Arabidopsis thaliana GN=BAM3 PE=1 SV=3	mRNA, clone: RTFL01-17-I19 OS=Thellungiella halophila (Salt cress) PE=2 SV=1	unnamed protein product [Thellungiella halophila]	Thellungiella halophila mRNA, complete cds, clone: RTFL01-17-I19
	Tea_T3_Unigene_BMK.11918	0	10698.4	-13.3851	2.32606e-08	0.000615383	down	[N]	Cell motility	Molecular Function: actin binding (GO:0003779);; Cellular Component: nucleus (GO:0005634);; Cellular Component: Golgi apparatus (GO:0005794);; Cellular Component: cytosol (GO:0005829);; Biological Process: glycolysis (GO:0006096);; Biological Process: water transport (GO:0006833);; Biological Process: hyperosmotic response (GO:0006972);; Biological Process: Golgi organization (GO:0007030);; Biolo…	--	Dehydrin ERD10 OS=Arabidopsis thaliana GN=ERD10 PE=1 SV=1	Dehydrin GN=ERD10 OS=Brassica napus (Rape) PE=2 SV=1	dehydrin [Brassica napus]	Brassica napus dehydrin (ERD10) mRNA, complete cds
	Tea_T3_Unigene_BMK.18927	0	7803.16	-12.9298	5.27269e-08	0.00082687	down	--	--	--	--	--	Putative uncharacterized protein GN=VITISV_020655 OS=Vitis vinifera (Grape) PE=4 SV=1	hypothetical protein VITISV_020655 [Vitis vinifera]	Camellia sinensis DNA, SSR marker, MSE0239
	Tea_T3_Unigene_BMK.7936	0	3091.01	-11.5939	1.46552e-06	0.00724909	down	--	--	--	--	--	Predicted protein OS=Hordeum vulgare var. distichum (Two-rowed barley) PE=2 SV=1	predicted protein [Hordeum vulgare subsp. vulgare]	Soybean clone JCVI-FLGm-21D20 unknown mRNA
Tea_T1_vs_Tea_T4.annotation	Tea_T1_Unigene_BMK.64148	2797.27	0	11.4498	2.90685e-08	0.0002358	up	--	--	Molecular Function: binding (GO:0005488);; Cellular Component: nucleus (GO:0005634);; Biological Process: cellular process (GO:0009987);; Cellular Component: membrane (GO:0016020);; Cellular Component: intracellular organelle part (GO:0044446);;	--	Platelet binding protein GspB OS=Streptococcus gordonii GN=gspB PE=1 SV=1	Predicted protein GN=THAPSDRAFT_2942 OS=Thalassiosira pseudonana (Marine diatom) PE=3 SV=1	cell surface flocculin [Saccharomyces cerevisiae]	--
	Tea_T4_Unigene_BMK.48126	0	10292.9	-13.3294	2.35917e-10	1.37956e-05	down	--	--	Molecular Function: carboxylesterase activity (GO:0004091);; Cellular Component: extracellular region (GO:0005576);; Cellular Component: nucleus (GO:0005634);; Biological Process: lipid metabolic process (GO:0006629);; Cellular Component: chloroplast (GO:0009507);; Biological Process: response to salicylic acid stimulus (GO:0009751);; Biological Process: stomatal complex morphogenesis (GO:0010103…	--	GDSL esterase/lipase LTL1 OS=Arabidopsis thaliana GN=LTL1 PE=2 SV=1	Putative uncharacterized protein GN=VITISV_038831 OS=Vitis vinifera (Grape) PE=4 SV=1	unnamed protein product [Vitis vinifera]	Camellia sinensis putative tea geometrid larvae-inducible protein mRNA, complete cds
	Tea_T4_Unigene_BMK.48149	0.917137	3218.71	-11.7771	3.6914e-08	0.000269825	down	--	--	Biological Process: very long-chain fatty acid metabolic process (GO:0000038);; Biological Process: sulfur amino acid metabolic process (GO:0000096);; Biological Process: polysaccharide biosynthetic process (GO:0000271);; Cellular Component: extracellular region (GO:0005576);; Cellular Component: nucleus (GO:0005634);; Cellular Component: endoplasmic reticulum (GO:0005783);; Biological Process: a…	--	3-ketoacyl-CoA synthase 6 OS=Arabidopsis thaliana GN=CUT1 PE=1 SV=1	3-ketoacyl-CoA synthase GN=kcs OS=Arachis hypogaea (Peanut) PE=2 SV=1	3-ketoacyl-CoA synthase [Arachis hypogaea]	Populus trichocarpa predicted protein, mRNA
	Tea_T1_Unigene_BMK.81295	31089.1	2.1807	13.7993	1.55839e-09	3.64517e-05	up	--	--	--	--	--	--	--	Vitis vinifera clone SS0ADG1YN23
	Tea_T1_Unigene_BMK.17966	2352.46	0	11.2	6.37669e-08	0.000372886	up	--	--	--	--	Sporozoite surface protein 2 OS=Plasmodium yoelii yoelii GN=SSP2 PE=1 SV=2	Uncharacterized protein OS=Glycine max (Soybean) PE=4 SV=1	transcription initiation factor TFIID subunit 12 [Ajellomyces dermatitidis SLH14081]	--
	Tea_T2_Unigene_BMK.41495	2772.5	0	11.437	3.0243e-08	0.0002358	up	--	--	--	--	23 kDa jasmonate-induced protein OS=Hordeum vulgare PE=2 SV=1	Putative uncharacterized protein OS=Camellia sinensis (Tea) PE=2 SV=1	hypothetical protein [Camellia sinensis]	--
	Tea_T4_Unigene_BMK.48646	0	2878.52	-11.4911	1.59472e-08	0.000184485	down	--	--	Cellular Component: extracellular region (GO:0005576);; Cellular Component: cytoplasmic membrane-bounded vesicle (GO:0016023);;	--	Kiwellin OS=Actinidia deliciosa PE=1 SV=1	Ripening-related protein grip22 GN=MTR_117s0039 OS=Medicago truncatula (Barrel medic) PE=4 SV=1	RecName: Full=Kiwellin; AltName: Allergen=Act d 5; Contains: RecName: Full=Kissper; Contains: RecName: Full=KiTH-3; Contains: RecName: Full=KiTH-1; Contains: RecName: Full=KiTH-2	PREDICTED: Glycine max kiwellin-like (LOC100800307), mRNA
	Tea_T1_Unigene_BMK.81896	1029.03	0	10.0071	2.95595e-06	0.00909757	up	[O]	Posttranslational modification, protein turnover, chaperones	Biological Process: G2/M transition of mitotic cell cycle (GO:0000086);; Biological Process: placenta development (GO:0001890);; Molecular Function: UTP binding (GO:0002134);; Molecular Function: CTP binding (GO:0002135);; Molecular Function: ATP binding (GO:0005524);; Molecular Function: GTP binding (GO:0005525);; Cellular Component: cell wall (GO:0005618);; Cellular Component: nucleolus (GO:000…	K04079|0.0|isc:IscW_ISCW014265|Hsp90 protein, putative	Heat shock protein HSP 90-alpha OS=Rattus norvegicus GN=Hsp90aa1 PE=1 SV=3	Predicted protein GN=POPTRDRAFT_642154 OS=Populus trichocarpa (Western balsam poplar) PE=3 SV=1	predicted protein [Populus trichocarpa]	Cryptococcus gattii WM276 cytoplasmic chaperone (Hsp90 family); Hsp82p, partial mRNA
	Tea_T4_Unigene_BMK.17072	0	2933.04	-11.5182	1.46694e-08	0.000184485	down	[P]	Inorganic ion transport and metabolism	Molecular Function: carbonate dehydratase activity (GO:0004089);; Molecular Function: calcium channel activity (GO:0005262);; Molecular Function: calcium-transporting ATPase activity (GO:0005388);; Molecular Function: calmodulin binding (GO:0005516);; Cellular Component: extracellular region (GO:0005576);; Cellular Component: endoplasmic reticulum (GO:0005783);; Cellular Component: plasma membran…	K01674|7e-84|vvi:100259742|hypothetical protein LOC100259742	Bifunctional monodehydroascorbate reductase and carbonic anhydrase nectarin-3 OS=Nicotiana langsdorffii x Nicotiana sanderae GN=NEC3 PE=1 SV=1	Predicted protein (Fragment) GN=POPTRDRAFT_256588 OS=Populus trichocarpa (Western balsam poplar) PE=4 SV=1	PREDICTED: bifunctional monodehydroascorbate reductase and carbonic anhydrase nectarin-3-like [Vitis vinifera]	--
	Tea_T4_Unigene_BMK.16809	0	2313.72	-11.176	4.34185e-08	0.000283145	down	--	--	--	--	--	Putative uncharacterized protein GN=VIT_10s0003g01590 OS=Vitis vinifera (Grape) PE=4 SV=1	PREDICTED: uncharacterized protein LOC100263463 [Vitis vinifera]	PREDICTED: Vitis vinifera uncharacterized LOC100263463 (LOC100263463), mRNA
	Tea_T1_Unigene_BMK.61256	8825.61	0	13.1075	5.35833e-10	2.08891e-05	up	--	--	Molecular Function: protein binding (GO:0005515);; Cellular Component: extracellular region (GO:0005576);; Cellular Component: nucleus (GO:0005634);; Cellular Component: intracellular organelle part (GO:0044446);; Cellular Component: plasma membrane part (GO:0044459);; Biological Process: biological regulation (GO:0065007);;	--	Platelet binding protein GspB OS=Streptococcus gordonii GN=gspB PE=1 SV=1	Predicted protein GN=THAPSDRAFT_21581 OS=Thalassiosira pseudonana (Marine diatom) PE=3 SV=1	hypothetical protein HMPREF1120_06906, partial [Exophiala dermatitidis NIH/UT8656]	--
	Tea_T1_Unigene_BMK.63558	1187.69	0	10.2139	1.52876e-06	0.00530794	up	[K]	Transcription	Molecular Function: protein binding (GO:0005515);; Biological Process: transcription from RNA polymerase II promoter (GO:0006366);; Molecular Function: transferase activity, transferring phosphorus-containing groups (GO:0016772);; Biological Process: cellular response to stress (GO:0033554);; Cellular Component: nucleoplasm part (GO:0044451);; Biological Process: root development (GO:0048364);;	--	DNA-directed RNA polymerase II subunit RPB1 (Fragment) OS=Cricetulus griseus GN=POLR2A PE=3 SV=1	DNA-directed RNA polymerase GN=RPB1 OS=Glaucocystis nostochinearum PE=3 SV=1	Piso0_005751 [Millerozyma farinosa CBS 7064]	--
	Tea_T1_Unigene_BMK.17939	1398.63	0	10.4498	7.15429e-07	0.00309895	up	--	--	--	--	--	Uncharacterized protein GN=Solyc00g068970.2 OS=Solanum lycopersicum (Tomato) PE=4 SV=1	hypothetical protein TSTA_040370 [Talaromyces stipitatus ATCC 10500]	Cryptomonas paramecium 28S ribosomal RNA gene, partial sequence
	Tea_T1_Unigene_BMK.59565	1258.31	0	10.2973	1.16989e-06	0.00452178	up	--	--	--	--	Late embryogenesis abundant protein Lea14-A OS=Gossypium hirsutum GN=LEA14-A PE=2 SV=1	Lemmi9 protein (Fragment) GN=Lemmi9 OS=Solanum lycopersicum (Tomato) PE=4 SV=1	Lemmi9 [Solanum lycopersicum]	--
	Tea_T2_Unigene_BMK.38809	4397.67	1.09035	11.9777	1.73517e-08	0.000184485	up	--	--	--	--	23 kDa jasmonate-induced protein OS=Hordeum vulgare PE=2 SV=1	Putative uncharacterized protein p23k-2 GN=p23k-2 OS=Hordeum vulgare (Barley) PE=2 SV=1	hypothetical protein [Hordeum vulgare]	--
	Tea_T1_Unigene_BMK.79338	2126.84	4.3614	8.9297	2.65808e-06	0.0084019	up	[R]	General function prediction only	Biological Process: response to UV (GO:0009411);; Biological Process: response to external stimulus (GO:0009605);; Biological Process: flavonoid biosynthetic process (GO:0009813);; Biological Process: response to organic substance (GO:0010033);; Biological Process: response to iron(III) ion (GO:0010041);; Molecular Function: oxidoreductase activity, acting on paired donors, with incorporation or …	--	Hyoscyamine 6-dioxygenase OS=Hyoscyamus niger GN=H6H PE=1 SV=1	Putative uncharacterized protein GN=VIT_07s0005g03150 OS=Vitis vinifera (Grape) PE=3 SV=1	PREDICTED: hyoscyamine 6-dioxygenase [Vitis vinifera]	Citrullus lanatus mitochondrion, complete genome
	Tea_T4_Unigene_BMK.57216	0	3216.53	-11.6513	9.80094e-09	0.000159179	down	--	--	Biological Process: cell morphogenesis (GO:0000902);; Molecular Function: protein binding (GO:0005515);; Cellular Component: extracellular region (GO:0005576);; Cellular Component: cytosol (GO:0005829);; Cellular Component: plasma membrane (GO:0005886);; Biological Process: RNA modification (GO:0009451);; Biological Process: regulation of meristem growth (GO:0010075);; Biological Process: cell gr…	--	Protodermal factor 1 OS=Arabidopsis thaliana GN=PDF1 PE=2 SV=1	Putative uncharacterized protein GN=VIT_12s0142g00240 OS=Vitis vinifera (Grape) PE=4 SV=1	PREDICTED: uncharacterized protein LOC100259123 [Vitis vinifera]	PREDICTED: Vitis vinifera uncharacterized LOC100259123 (LOC100259123), mRNA
	Tea_T4_Unigene_BMK.44477	0	6510.48	-12.6685	7.30648e-10	2.13629e-05	down	--	--	Cellular Component: extracellular region (GO:0005576);;	--	Desiccation-related protein PCC13-62 OS=Craterostigma plantagineum PE=2 SV=1	Putative uncharacterized protein GN=RCOM_1001680 OS=Ricinus communis (Castor bean) PE=1 SV=1	conserved hypothetical protein [Ricinus communis]	PREDICTED: Vitis vinifera desiccation-related protein PCC13-62-like (LOC100253439), mRNA
	Tea_T1_Unigene_BMK.81364	2357.04	0	11.2028	6.31996e-08	0.000372886	up	--	--	--	--	--	Uncharacterized protein OS=Glycine max (Soybean) PE=4 SV=1	hypothetical protein E5Q_03044 [Mixia osmundae IAM 14324]	Candida sp. NRRL YB-3031 18S ribosomal RNA gene, partial sequence
	Tea_T1_Unigene_BMK.21314	1695.79	0	10.7277	2.9104e-07	0.00136152	up	[S]	Function unknown	Molecular Function: binding (GO:0005488);; Biological Process: defense response (GO:0006952);; Biological Process: cellular biosynthetic process (GO:0044249);; Biological Process: response to other organism (GO:0051707);;	--	Putative disease resistance protein RGA1 OS=Solanum bulbocastanum GN=RGA1 PE=2 SV=2	Uncharacterized protein GN=Solyc08g076000.2 OS=Solanum lycopersicum (Tomato) PE=4 SV=1	blight resistance protein RGA3 [Solanum bulbocastanum]	--
	Tea_T4_Unigene_BMK.16840	6.41996	4366.85	-9.40981	2.85474e-07	0.00136152	down	--	--	--	--	--	Putative uncharacterized protein GN=VIT_07s0005g06090 OS=Vitis vinifera (Grape) PE=4 SV=1	PREDICTED: uncharacterized protein LOC100241465 [Vitis vinifera]	Camellia sinensis DNA, SSR marker, MSE0239
	Tea_T1_Unigene_BMK.80646	1551.8	1.09035	10.4749	1.5431e-06	0.00530794	up	[O]	Posttranslational modification, protein turnover, chaperones	Molecular Function: serine-type endopeptidase activity (GO:0004252);; Cellular Component: extracellular region (GO:0005576);; Biological Process: proteolysis (GO:0006508);; Cellular Component: plant-type cell wall (GO:0009505);; Cellular Component: external side of plasma membrane (GO:0009897);; Biological Process: stomatal complex morphogenesis (GO:0010103);; Cellular Component: cytoplasmic memb…	--	Subtilisin-like protease OS=Arabidopsis thaliana GN=ARA12 PE=1 SV=1	Putative uncharacterized protein GN=VITISV_001779 OS=Vitis vinifera (Grape) PE=4 SV=1	hypothetical protein VITISV_001779 [Vitis vinifera]	Vitis vinifera contig VV78X203041.4, whole genome shotgun sequence
	Tea_T1_Unigene_BMK.81391	1844.36	0	10.8489	1.96705e-07	0.00100023	up	--	--	--	--	Uncharacterized histidine-rich protein DDB_G0274557 OS=Dictyostelium discoideum GN=DDB_G0274557 PE=4 SV=1	Predicted protein GN=POPTRDRAFT_558731 OS=Populus trichocarpa (Western balsam poplar) PE=4 SV=1	predicted protein [Populus trichocarpa]	--
	Tea_T4_Unigene_BMK.50135	22.9284	6042.72	-8.04192	2.29528e-06	0.0076697	down	--	--	Cellular Component: endoplasmic reticulum (GO:0005783);; Cellular Component: plasma membrane (GO:0005886);; Biological Process: carbohydrate metabolic process (GO:0005975);; Biological Process: chromatin silencing (GO:0006342);; Biological Process: cell communication (GO:0007154);; Biological Process: pattern specification process (GO:0007389);; Biological Process: asymmetric cell division (GO:00…	--	Glucan endo-1,3-beta-glucosidase 12 OS=Arabidopsis thaliana GN=At4g29360 PE=1 SV=1	Putative uncharacterized protein GN=VIT_12s0059g01320 OS=Vitis vinifera (Grape) PE=3 SV=1	PREDICTED: glucan endo-1,3-beta-glucosidase 3-like [Vitis vinifera]	Vitis vinifera, whole genome shotgun sequence, contig VV78X141587.4, clone ENTAV 115
	Tea_T4_Unigene_BMK.57697	0	1138.33	-10.1527	1.23722e-06	0.00452178	down	[Q]	Secondary metabolites biosynthesis, transport and catabolism	Molecular Function: copper ion binding (GO:0005507);; Cellular Component: extracellular region (GO:0005576);; Biological Process: response to water deprivation (GO:0009414);; Biological Process: lignin biosynthetic process (GO:0009809);; Biological Process: proanthocyanidin biosynthetic process (GO:0010023);; Biological Process: glucuronoxylan metabolic process (GO:0010413);; Cellular Component: …	--	Laccase-14 OS=Arabidopsis thaliana GN=LAC14 PE=2 SV=1	Putative uncharacterized protein GN=VIT_18s0164g00170 OS=Vitis vinifera (Grape) PE=4 SV=1	PREDICTED: laccase-14-like [Vitis vinifera]	PREDICTED: Vitis vinifera laccase-14-like (LOC100242548), mRNA
	Tea_T4_Unigene_BMK.44685	0	921.346	-9.8476	3.30858e-06	0.00992175	down	--	--	Cellular Component: extracellular region (GO:0005576);; Cellular Component: intracellular membrane-bounded organelle (GO:0043231);; Cellular Component: cytoplasmic part (GO:0044444);; Molecular Function: organic cyclic compound binding (GO:0097159);;	--	Abscisic acid and environmental stress-inducible protein OS=Medicago falcata PE=2 SV=1	Uncharacterized protein OS=Lotus japonicus (Lotus corniculatus var. japonicus) PE=2 SV=1	unknown [Lotus japonicus]	Ricinus communis nucleic acid binding protein, putative, mRNA
	Tea_T1_Unigene_BMK.71536	18726.1	0	14.1928	1.84102e-10	1.37956e-05	up	--	--	--	--	23 kDa jasmonate-induced protein OS=Hordeum vulgare PE=2 SV=1	Putative uncharacterized protein OS=Camellia sinensis (Tea) PE=2 SV=1	hypothetical protein [Camellia sinensis]	Camellia sinensis hypothetical protein mRNA, complete cds
	Tea_T4_Unigene_BMK.16835	30.2655	10227.5	-8.40056	1.19905e-06	0.00452178	down	--	--	Cellular Component: nucleus (GO:0005634);; Cellular Component: cytoplasm (GO:0005737);; Biological Process: trichome morphogenesis (GO:0010090);; Biological Process: cysteine biosynthetic process (GO:0019344);; Biological Process: cell wall biogenesis (GO:0042546);; Cellular Component: apoplast (GO:0048046);;	--	--	Putative uncharacterized protein OS=Camellia sinensis (Tea) PE=2 SV=1	hypothetical protein [Camellia sinensis]	Camellia sinensis clone U10BCDNA 3164 hypothetical protein mRNA, complete cds
	Tea_T1_Unigene_BMK.79612	6234.7	4.3614	10.4813	4.35783e-08	0.000283145	up	[I]	Lipid transport and metabolism	Biological Process: very long-chain fatty acid metabolic process (GO:0000038);; Molecular Function: acetyl-CoA C-acetyltransferase activity (GO:0003985);; Molecular Function: protein binding (GO:0005515);; Cellular Component: nucleus (GO:0005634);; Cellular Component: mitochondrion (GO:0005739);; Cellular Component: peroxisomal matrix (GO:0005782);; Cellular Component: spindle (GO:0005819);; Biol…	--	3-ketoacyl-CoA thiolase 1, peroxisomal OS=Arabidopsis thaliana GN=KAT1 PE=1 SV=2	Predicted protein GN=POPTRDRAFT_824438 OS=Populus trichocarpa (Western balsam poplar) PE=4 SV=1	predicted protein [Populus trichocarpa]	Ricinus communis conserved hypothetical protein, mRNA
	Tea_T2_Unigene_BMK.51922	5194.66	13.0842	8.63306	9.16961e-07	0.00369798	up	[R]	General function prediction only	Cellular Component: cytoplasm (GO:0005737);; Biological Process: response to stress (GO:0006950);; Biological Process: response to abscisic acid stimulus (GO:0009737);; Biological Process: embryo development ending in seed dormancy (GO:0009793);; Biological Process: flavonoid biosynthetic process (GO:0009813);; Biological Process: cell wall modification involved in abscission (GO:0009830);; Biolo…	--	Protein SRG1 OS=Arabidopsis thaliana GN=SRG1 PE=2 SV=1	Putative uncharacterized protein GN=VIT_10s0003g02450 OS=Vitis vinifera (Grape) PE=3 SV=1	PREDICTED: protein SRG1 [Vitis vinifera]	PREDICTED: Vitis vinifera protein SRG1-like (LOC100247046), mRNA
	Tea_T1_Unigene_BMK.81645	1486.68	0	10.5379	5.38117e-07	0.00242056	up	[C]	Energy production and conversion	Molecular Function: cytochrome-c oxidase activity (GO:0004129);; Molecular Function: prostaglandin-endoperoxide synthase activity (GO:0004666);; Molecular Function: iron ion binding (GO:0005506);; Molecular Function: copper ion binding (GO:0005507);; Molecular Function: protein binding (GO:0005515);; Cellular Component: nucleus (GO:0005634);; Cellular Component: mitochondrial inner membrane (GO:0…	K02256|0.0|spu:2652718|COX1	Cytochrome c oxidase subunit 1 OS=Paracentrotus lividus GN=COI PE=3 SV=1	Cytochrome c oxidase subunit 1 GN=cox1 OS=Ochromonas danica PE=3 SV=1	cytochrome c oxidase subunit 1 [Ochromonas danica]	Phytophthora cf. elongata strain VHS15032 cytochrome oxidase subunit I (COI) gene, partial cds; mitochondrial
	Tea_T1_Unigene_BMK.69429	6772.14	8.7228	9.6006	1.52379e-07	0.000810052	up	--	--	--	--	--	Jasmonate induced protein GN=JIP37 OS=Hordeum vulgare (Barley) PE=2 SV=1	jasmonate induced protein [Hordeum vulgare subsp. vulgare]	Musa acuminata clone BAC MA4-18J6, complete sequence
	Tea_T1_Unigene_BMK.78844	7378.36	1.09035	12.7243	3.26062e-09	6.35565e-05	up	--	--	Cellular Component: plant-type vacuole (GO:0000325);; Molecular Function: cysteine-type endopeptidase activity (GO:0004197);; Molecular Function: phospholipase A2 activity (GO:0004623);; Molecular Function: protein binding (GO:0005515);; Cellular Component: nucleus (GO:0005634);; Cellular Component: endoplasmic reticulum (GO:0005783);; Cellular Component: cytosol (GO:0005829);; Biological Process…	K01365|1e-152|pop:POPTR_555684|hypothetical protein	Thiol protease SEN102 OS=Hemerocallis sp. GN=SEN102 PE=2 SV=1	Predicted protein GN=POPTRDRAFT_555684 OS=Populus trichocarpa (Western balsam poplar) PE=3 SV=1	predicted protein [Populus trichocarpa]	Prunus persica clone JGIBIXB-13E10, complete sequence
	Tea_T4_Unigene_BMK.66481	0	1220.1	-10.2528	8.92726e-07	0.00369798	down	--	--	Biological Process: sulfur amino acid metabolic process (GO:0000096);; Biological Process: defense response to insect (GO:0002213);; Molecular Function: stearoyl-CoA 9-desaturase activity (GO:0004768);; Biological Process: glycine catabolic process (GO:0006546);; Biological Process: fatty acid biosynthetic process (GO:0006633);; Biological Process: unsaturated fatty acid biosynthetic process (GO:…	K03921|0.0|rcu:RCOM_1238330|Stearoy-ACP desaturase (EC:1.14.19.2)	Acyl-[acyl-carrier-protein] desaturase, chloroplastic OS=Ricinus communis PE=1 SV=1	Acyl-[acyl-carrier-protein] desaturase GN=SACPD OS=Manihot esculenta (Cassava) PE=2 SV=1	stearoyl-acyl-carrier protein desaturase [Manihot esculenta]	PREDICTED: Vitis vinifera acyl-[acyl-carrier-protein] desaturase, chloroplastic-like (LOC100242444), mRNA
	Tea_T4_Unigene_BMK.49334	0.917137	3730.09	-11.9898	2.01052e-08	0.000195947	down	--	--	--	--	Disease resistance response protein 206 OS=Pisum sativum GN=PI206 PE=2 SV=2	Uncharacterized protein GN=Solyc10g055190.1 OS=Solanum lycopersicum (Tomato) PE=4 SV=1	hypothetical protein [Nicotiana benthamiana]	--
	Tea_T4_Unigene_BMK.63284	0.917137	4369.03	-12.2179	1.08884e-08	0.000159179	down	[M]	Cell wall/membrane/envelope biogenesis	Biological Process: immune system process (GO:0002376);; Molecular Function: amidase activity (GO:0004040);; Molecular Function: serine-type endopeptidase activity (GO:0004252);; Molecular Function: structural constituent of cell wall (GO:0005199);; Molecular Function: protein binding (GO:0005515);; Molecular Function: mannose binding (GO:0005537);; Cellular Component: extracellular region (GO:00…	--	14 kDa proline-rich protein DC2.15 OS=Daucus carota PE=2 SV=1	14 kDa proline-rich protein DC2.15, putative GN=RCOM_0250410 OS=Ricinus communis (Castor bean) PE=4 SV=1	14 kDa proline-rich protein DC2.15 precursor, putative [Ricinus communis]	Volvox carteri f. nagariensis hypothetical protein, mRNA
	Tea_T4_Unigene_BMK.58813	11.0056	3444.42	-8.28987	2.42738e-06	0.00788581	down	--	--	Molecular Function: carboxypeptidase activity (GO:0004180);; Molecular Function: serine-type carboxypeptidase activity (GO:0004185);; Biological Process: proteolysis (GO:0006508);; Cellular Component: plant-type cell wall (GO:0009505);; Molecular Function: sinapoyltransferase activity (GO:0016752);; Biological Process: secondary metabolic process (GO:0019748);;	--	Serine carboxypeptidase-like 18 OS=Arabidopsis thaliana GN=SCPL18 PE=2 SV=2	Putative uncharacterized protein GN=VIT_03s0091g01290 OS=Vitis vinifera (Grape) PE=4 SV=1	unnamed protein product [Vitis vinifera]	Diospyros kaki dkSCPL1 mRNA for serine carboxypeptitase-like protein 1, complete cds
	Tea_T1_Unigene_BMK.58458	2985.28	0	11.5437	2.18252e-08	0.000196348	up	--	--	--	--	Putative ribonuclease H protein At1g65750 OS=Arabidopsis thaliana GN=At1g65750 PE=3 SV=1	Uncharacterized protein GN=Solyc07g056380.1 OS=Solanum lycopersicum (Tomato) PE=4 SV=1	predicted protein [Populus trichocarpa]	--
	Tea_T1_Unigene_BMK.74940	2009.45	0	10.9726	1.32025e-07	0.000735271	up	[Q]	Secondary metabolites biosynthesis, transport and catabolism	Molecular Function: monooxygenase activity (GO:0004497);; Biological Process: response to red or far red light (GO:0009639);; Biological Process: unidimensional cell growth (GO:0009826);; Biological Process: positive regulation of flower development (GO:0009911);; Biological Process: response to UV-B (GO:0010224);; Biological Process: brassinosteroid homeostasis (GO:0010268);; Biological Process:…	--	Cytochrome P450 87A3 OS=Oryza sativa subsp. japonica GN=CYP87A3 PE=2 SV=3	Cytochrome P450 GN=CYP87D10 OS=Populus trichocarpa (Western balsam poplar) PE=3 SV=1	cytochrome P450 [Populus trichocarpa]	PREDICTED: Vitis vinifera cytochrome P450 87A3-like (LOC100261556), mRNA
Tea_T2_vs_Tea_T3.annotation	Tea_T3_Unigene_BMK.20680	0	1521.9	-10.5717	5.15352e-07	0.00102648	down	--	--	Molecular Function: transporter activity (GO:0005215);; Cellular Component: extracellular region (GO:0005576);; Biological Process: transport (GO:0006810);; Biological Process: defense response to bacterium (GO:0042742);;	--	Alpha-S2-casein OS=Capra hircus GN=CSN1S2 PE=2 SV=1	--	--	--
	Tea_T3_Unigene_BMK.7740	0	3440.53	-11.7484	8.54986e-09	4.84692e-05	down	--	--	Molecular Function: GTP binding (GO:0005525);; Cellular Component: plasma membrane (GO:0005886);; Biological Process: small GTPase mediated signal transduction (GO:0007264);; Biological Process: response to water deprivation (GO:0009414);; Biological Process: cold acclimation (GO:0009631);; Biological Process: response to abscisic acid stimulus (GO:0009737);; Biological Process: response to 1-ami…	--	Dehydrin Rab18 OS=Arabidopsis thaliana GN=RAB18 PE=2 SV=1	Putative uncharacterized protein OS=Eutrema parvulum PE=3 SV=1	unknown [Eutrema parvulum]	Arabidopsis lyrata subsp. lyrata hypothetical protein, mRNA
	Tea_T3_Unigene_BMK.31552	0	908.538	-9.8274	7.09393e-06	0.007803	down	[R]	General function prediction only	Cellular Component: cytosol (GO:0005829);; Cellular Component: plasma membrane (GO:0005886);; Cellular Component: plasmodesma (GO:0009506);; Cellular Component: chloroplast (GO:0009507);; Biological Process: response to bacterium (GO:0009617);; Biological Process: indoleacetic acid biosynthetic process (GO:0009684);; Biological Process: cellular response to sulfate starvation (GO:0009970);; Biolo…	K01501|0.0|ath:AT3G44300|NIT2	Nitrilase 2 OS=Arabidopsis thaliana GN=NIT2 PE=1 SV=1	Putative nitrilase GN=BrNIT1 OS=Brassica rapa subsp. pekinensis (Chinese cabbage) PE=2 SV=1	putative nitrilase [Brassica rapa subsp. pekinensis]	Brassica rapa subsp. pekinensis BrNIT1 mRNA for putative nitrilase, complete cds
	Tea_T3_Unigene_BMK.18232	0	2240.88	-11.1299	7.05468e-08	0.000207963	down	--	--	Biological Process: MAPK cascade (GO:0000165);; Biological Process: regulation of transcription, DNA-dependent (GO:0006355);; Biological Process: protein targeting to membrane (GO:0006612);; Cellular Component: chloroplast stroma (GO:0009570);; Biological Process: response to bacterium (GO:0009617);; Biological Process: cold acclimation (GO:0009631);; Biological Process: response to abscisic acid…	--	--	Cold response protein GN=COR15a OS=Thellungiella salsuginea (Saltwater cress) PE=4 SV=1	cold response protein [Eutrema salsugineum]	Arabidopsis lyrata subsp. lyrata cold-responsive protein, mRNA
	Tea_T3_Unigene_BMK.33555	0	4101.29	-12.0019	3.92409e-09	2.62904e-05	down	--	--	Biological Process: in utero embryonic development (GO:0001701);; Cellular Component: extracellular region (GO:0005576);; Cellular Component: cytoplasm (GO:0005737);; Biological Process: lactation (GO:0007595);; Cellular Component: signalosome (GO:0008180);; Biological Process: cullin deneddylation (GO:0010388);;	--	Kappa-casein OS=Capra hircus GN=CSN3 PE=1 SV=2	--	--	--
	Tea_T3_Unigene_BMK.22493	0	2154.22	-11.073	8.6236e-08	0.000244436	down	[E]	Amino acid transport and metabolism	Cellular Component: plant-type vacuole (GO:0000325);; Cellular Component: vacuolar membrane (GO:0005774);; Cellular Component: Golgi apparatus (GO:0005794);; Cellular Component: plasma membrane (GO:0005886);; Biological Process: nitrogen compound metabolic process (GO:0006807);; Biological Process: iron ion transport (GO:0006826);; Biological Process: oligopeptide transport (GO:0006857);; Biologi…	--	Nitrate transporter 1.7 OS=Arabidopsis thaliana GN=NRT1.7 PE=1 SV=1	mRNA, clone: RTFL01-08-K18 OS=Thellungiella halophila (Salt cress) PE=2 SV=1	unnamed protein product [Thellungiella halophila]	Thellungiella halophila mRNA, complete cds, clone: RTFL01-08-K18
	Tea_T3_Unigene_BMK.7734	0	900.414	-9.81445	7.41627e-06	0.0080376	down	[G]	Carbohydrate transport and metabolism	Biological Process: mRNA splicing, via spliceosome (GO:0000398);; Molecular Function: nucleic acid binding (GO:0003676);; Molecular Function: nuclease activity (GO:0004518);; Molecular Function: structural constituent of cell wall (GO:0005199);; Molecular Function: protein binding (GO:0005515);; Cellular Component: extracellular region (GO:0005576);; Cellular Component: nucleoplasm (GO:0005654);;…	--	Cold and drought-regulated protein CORA OS=Medicago sativa GN=CORA PE=2 SV=1	Putative glycine-rich protein GN=AT2G05440 OS=Arabidopsis thaliana (Mouse-ear cress) PE=2 SV=1	glycine-rich protein 9 [Arabidopsis thaliana]	Chaetomium globosum CBS 148.51 hypothetical protein (CHGG_00458) partial mRNA
	Tea_T3_Unigene_BMK.22157	0	1201	-10.23	1.74011e-06	0.00291457	down	--	--	Biological Process: response to desiccation (GO:0009269);; Biological Process: response to cold (GO:0009409);; Biological Process: abscisic acid mediated signaling pathway (GO:0009738);; Biological Process: leaf senescence (GO:0010150);; Biological Process: hyperosmotic salinity response (GO:0042538);;	--	Low-temperature-induced 65 kDa protein OS=Arabidopsis thaliana GN=LTI65 PE=2 SV=2	Stress responsive protein GN=RS1 OS=Brassica oleracea var. acephala (Flowering kale) PE=2 SV=1	stress responsive protein [Brassica oleracea var. acephala]	Brassica oleracea var. acephala stress responsive protein (RS1) mRNA, complete cds
	Tea_T3_Unigene_BMK.28334	0	928.848	-9.8593	6.35739e-06	0.00732063	down	[O]	Posttranslational modification, protein turnover, chaperones	Molecular Function: DNA binding (GO:0003677);; Molecular Function: ATP-dependent peptidase activity (GO:0004176);; Molecular Function: nuclease activity (GO:0004518);; Molecular Function: ATP binding (GO:0005524);; Cellular Component: cell wall (GO:0005618);; Cellular Component: mitochondrion (GO:0005739);; Cellular Component: cytosol (GO:0005829);; Biological Process: nucleotide-excision repair …	K03696|0.0|ath:AT5G50920|CLPC1	Chaperone protein ClpC1, chloroplastic OS=Arabidopsis thaliana GN=CLPC1 PE=1 SV=1	Heat shock protein 93-V GN=CLPC OS=Arabidopsis lyrata subsp. lyrata (Lyre-leaved rock-cress) PE=3 SV=1	heat shock protein 93-V [Arabidopsis lyrata subsp. lyrata]	Arabidopsis lyrata subsp. lyrata heat shock protein 93-V (CLPC), mRNA
	Tea_T3_Unigene_BMK.25244	0	1195.59	-10.2235	1.78073e-06	0.00291631	down	[R]	General function prediction only	Biological Process: metabolic process (GO:0008152);; Cellular Component: plastid (GO:0009536);; Molecular Function: hydrolase activity (GO:0016787);; Biological Process: response to arsenic-containing substance (GO:0046685);;	--	--	Putative uncharacterized protein At4g33540 GN=At4g33540 OS=Arabidopsis thaliana (Mouse-ear cress) PE=2 SV=1	metallo-beta-lactamase family protein [Arabidopsis thaliana]	Arabidopsis lyrata subsp. lyrata metallo-beta-lactamase family protein, mRNA
	Tea_T3_Unigene_BMK.16880	0	924.786	-9.85298	6.49723e-06	0.00736656	down	[OC]	--	Molecular Function: enzyme inhibitor activity (GO:0004857);; Cellular Component: cell wall (GO:0005618);; Cellular Component: mitochondrion (GO:0005739);; Cellular Component: vacuole (GO:0005773);; Cellular Component: Golgi apparatus (GO:0005794);; Cellular Component: cytosol (GO:0005829);; Cellular Component: plasma membrane (GO:0005886);; Biological Process: protein folding (GO:0006457);; Biolo…	--	Thioredoxin H-type OS=Brassica rapa GN=PEC-2 PE=2 SV=1	Thioredoxin (Fragment) GN=THL1 OS=Brassica oleracea var. alboglabra (Chinese kale) PE=2 SV=1	RecName: Full=Thioredoxin H-type; Short=Trx-H	Brassica rapa PEC-2 mRNA for Thioredoxin, complete cds
	Tea_T3_Unigene_BMK.33542	0	9928.93	-13.2774	2.83558e-10	6.39421e-06	down	--	--	Biological Process: alternative nuclear mRNA splicing, via spliceosome (GO:0000380);; Molecular Function: double-stranded DNA binding (GO:0003690);; Molecular Function: single-stranded DNA binding (GO:0003697);; Molecular Function: mRNA binding (GO:0003729);; Molecular Function: protein kinase activity (GO:0004672);; Cellular Component: small nucleolar ribonucleoprotein complex (GO:0005732);; Cel…	--	Glycine-rich cell wall structural protein OS=Hordeum vulgare GN=GRP PE=2 SV=1	Dormancy-associated protein GN=DRM2 OS=Pisum sativum (Garden pea) PE=2 SV=1	dormancy-associated protein [Pisum sativum]	Capsella bursa-pastoris antimicrobial peptide shep-GRP (GRP) mRNA, complete cds
	Tea_T3_Unigene_BMK.31127	0	2739.15	-11.4195	2.57279e-08	9.48034e-05	down	--	--	Molecular Function: calmodulin binding (GO:0005516);; Cellular Component: cell wall (GO:0005618);; Cellular Component: plasma membrane (GO:0005886);; Biological Process: lipid transport (GO:0006869);; Molecular Function: lipid binding (GO:0008289);; Biological Process: response to cold (GO:0009409);; Biological Process: response to water deprivation (GO:0009414);; Cellular Component: plant-type c…	--	Non-specific lipid-transfer protein 4 OS=Arabidopsis thaliana GN=LTP4 PE=2 SV=1	Non-specific lipid-transfer protein OS=Thellungiella halophila (Salt cress) PE=3 SV=1	lipid transfer protein 4-like protein [Eutrema halophilum]	Brassica napus cultivar Zheshaung 72 lipid transfer protein mRNA, complete cds
	Tea_T3_Unigene_BMK.19533	0	3219.83	-11.6528	1.16804e-08	5.73876e-05	down	--	--	Molecular Function: endonuclease activity (GO:0004519);;	--	--	Uncharacterized protein GN=OB0199G10010 OS=Oryza brachyantha PE=4 SV=1	hypothetical protein SORBIDRAFT_05g016450 [Sorghum bicolor]	Glomus versiforme 18S ribosomal RNA gene, partial sequence
	Tea_T3_Unigene_BMK.33562	0	2097.36	-11.0344	9.886e-08	0.000260203	down	--	--	Molecular Function: copper ion binding (GO:0005507);; Cellular Component: extracellular region (GO:0005576);; Biological Process: protein targeting to membrane (GO:0006612);; Biological Process: water transport (GO:0006833);; Biological Process: cellular copper ion homeostasis (GO:0006878);; Biological Process: pattern specification process (GO:0007389);; Biological Process: regulation of cell si…	--	Metallothionein-like protein type 3 OS=Carica papaya PE=3 SV=1	Metallothionein-like protein OS=Thellungiella halophila (Salt cress) PE=4 SV=1	metallothionein-like protein [Eutrema halophilum]	Thellungiella halophila metallothionein-like protein mRNA, complete cds
	Tea_T2_Unigene_BMK.12581	1850.07	0	10.8534	7.90534e-07	0.00135488	up	--	--	--	--	Translation initiation factor IF-2 OS=Nocardioides sp. (strain BAA-499 / JS614) GN=infB PE=3 SV=1	Uncharacterized protein GN=OB0199G10010 OS=Oryza brachyantha PE=4 SV=1	PREDICTED: uncharacterized protein LOC100808633 [Glycine max]	Papiliocellulus elegans clone 1127 18S ribosomal RNA gene, partial sequence
	Tea_T3_Unigene_BMK.26436	0	1691.15	-10.7238	2.99041e-07	0.000688701	down	--	--	Molecular Function: receptor binding (GO:0005102);; Biological Process: alcohol metabolic process (GO:0006066);; Biological Process: cellular protein modification process (GO:0006464);; Biological Process: signal transduction (GO:0007165);; Biological Process: steroid metabolic process (GO:0008202);; Molecular Function: lipid binding (GO:0008289);; Biological Process: response to wounding (GO:000…	K08757|5e-56|dre:30355|apoa1, MGC103718, apoa, cb49, wu:fb33f01, zgc:103718	Apolipoprotein A-I OS=Salmo trutta GN=apoa1 PE=2 SV=1	--	--	--
	Tea_T3_Unigene_BMK.32200	2.9542	7131.55	-11.2372	1.75626e-08	7.61361e-05	down	--	--	Cellular Component: extracellular region (GO:0005576);; Cellular Component: vacuole (GO:0005773);; Biological Process: signal transduction (GO:0007165);; Biological Process: systemic acquired resistance (GO:0009627);; Biological Process: response to abiotic stimulus (GO:0009628);; Biological Process: response to salt stress (GO:0009651);; Biological Process: anthocyanin-containing compound biosyn…	--	Pathogenesis-related protein R major form OS=Nicotiana tabacum PE=1 SV=1	Thaumatin-like protein OS=Camellia sinensis (Tea) PE=2 SV=1	Thaumatin-like protein [Camellia sinensis]	Camellia sinensis thaumatin-like protein mRNA,complete cds
	Tea_T2_Unigene_BMK.52928	4124.8	0	12.0101	1.9273e-08	7.89091e-05	up	--	--	--	--	--	--	--	Oryza sativa (indica cultivar-group) resistance-related non-coding RNA (nc1), complete sequence
	Tea_T3_Unigene_BMK.33578	0	989.779	-9.95096	4.63088e-06	0.00640733	down	--	--	--	--	--	Putative uncharacterized protein OS=Phytophthora sojae (strain P6497) PE=4 SV=1	conserved hypothetical protein [Paracoccidioides brasiliensis Pb18]	Staninwardia suttonii strain CPC 13055 18S ribosomal RNA gene, partial sequence; internal transcribed spacer 1, 5.8S ribosomal RNA gene, and internal transcribed spacer 2, complete sequence; and 28S large subunit ribosomal RNA gene, partial sequence
	Tea_T3_Unigene_BMK.20578	0	1536.8	-10.5857	4.90092e-07	0.00100329	down	--	--	Molecular Function: cysteine-type endopeptidase activity (GO:0004197);; Cellular Component: extracellular region (GO:0005576);; Cellular Component: nucleus (GO:0005634);; Cellular Component: lysosome (GO:0005764);; Cellular Component: vacuole (GO:0005773);; Biological Process: glycolysis (GO:0006096);; Biological Process: proteolysis (GO:0006508);; Biological Process: water transport (GO:0006833)…	K01376|0.0|ath:AT4G16190|cysteine proteinase, putative	Cysteine proteinase RD19a OS=Arabidopsis thaliana GN=RD19A PE=2 SV=1	Putative cysteine proteinase GN=AT4G16190 OS=Arabidopsis thaliana (Mouse-ear cress) PE=2 SV=1	Papain family cysteine protease [Arabidopsis thaliana]	Arabidopsis thaliana mRNA for hypothetical protein, complete cds, clone: RAFL24-23-M06
	Tea_T3_Unigene_BMK.28920	1.4771	3975.36	-11.3941	4.00388e-08	0.000134125	down	--	--	Cellular Component: mitochondrion (GO:0005739);; Cellular Component: Golgi apparatus (GO:0005794);; Cellular Component: photosystem I (GO:0009522);; Cellular Component: photosystem II (GO:0009523);; Cellular Component: chloroplast thylakoid membrane (GO:0009535);; Biological Process: response to blue light (GO:0009637);; Biological Process: response to fructose stimulus (GO:0009750);; Biological …	K08912|0.0|ath:AT1G29930|CAB1	Chlorophyll a-b binding protein 1, chloroplastic OS=Arabidopsis thaliana GN=LHCB1.3 PE=1 SV=1	Chloroplast chlorophyll a/b binding protein OS=Brassica napus (Rape) PE=2 SV=1	chloroplast chlorophyll a/b binding protein [Brassica napus]	Brassica rapa subsp. pekinensis clone KBrB046G20, complete sequence
	Tea_T3_Unigene_BMK.27230	0	1416.29	-10.4679	7.46713e-07	0.00131025	down	--	--	Cellular Component: cytosol (GO:0005829);; Cellular Component: plasma membrane (GO:0005886);; Biological Process: response to desiccation (GO:0009269);; Biological Process: response to cold (GO:0009409);; Biological Process: response to wounding (GO:0009611);; Biological Process: response to high light intensity (GO:0009644);; Biological Process: response to abscisic acid stimulus (GO:0009737);; …	--	Probable desiccation-related protein LEA14 OS=Arabidopsis thaliana GN=LEA14 PE=1 SV=1	Putative uncharacterized protein GN=ARALYDRAFT_333508 OS=Arabidopsis lyrata subsp. lyrata (Lyre-leaved rock-cress) PE=4 SV=1	putative desiccation-related protein LEA14 [Arabidopsis thaliana]	Arabidopsis thaliana putative desiccation-related protein LEA14 (LEA14) mRNA, complete cds
	Tea_T3_Unigene_BMK.27101	0	1632.93	-10.6732	3.58311e-07	0.000800195	down	--	--	Molecular Function: adenosylmethionine decarboxylase activity (GO:0004014);; Molecular Function: protein binding (GO:0005515);; Cellular Component: nucleus (GO:0005634);; Biological Process: S-adenosylmethioninamine biosynthetic process (GO:0006557);; Biological Process: spermine biosynthetic process (GO:0006597);; Biological Process: polyamine catabolic process (GO:0006598);; Biological Process:…	K01611|1e-164|ath:AT3G02470|SAMDC	S-adenosylmethionine decarboxylase proenzyme 3 OS=Brassica juncea GN=SAMDC3 PE=2 SV=1	S-adenosylmethionine decarboxylase proenzyme GN=SAMDC4 OS=Brassica juncea (Indian mustard) PE=2 SV=1	S-adenosylmethionine decarboxylase [Brassica juncea]	Thellungiella halophila mRNA, complete cds, clone: RTFL01-07-F20
	Tea_T3_Unigene_BMK.7948	0	1550.34	-10.5984	4.684e-07	0.000986276	down	--	--	Molecular Function: protein binding (GO:0005515);; Cellular Component: chloroplast thylakoid membrane (GO:0009535);; Biological Process: response to blue light (GO:0009637);; Biological Process: response to high light intensity (GO:0009644);; Cellular Component: oxygen evolving complex (GO:0009654);; Biological Process: response to sucrose stimulus (GO:0009744);; Biological Process: response to r…	K03541|5e-87|ath:AT1G79040|PSBR	Photosystem II 10 kDa polypeptide, chloroplastic OS=Brassica campestris GN=PSBR PE=2 SV=1	Photosystem II 10kDa polytpeptide OS=Brassica campestris (Field mustard) PE=2 SV=1	photosystem II 10kDa polytpeptide [Brassica rapa]	Zea mays clone 20429 mRNA sequence
	Tea_T3_Unigene_BMK.30429	0	972.177	-9.92507	5.06576e-06	0.00666663	down	--	--	--	--	--	Uncharacterized protein OS=Glycine max (Soybean) PE=4 SV=1	hypothetical protein TRAVEDRAFT_137643, partial [Trametes versicolor FP-101664 SS1]	Sporopachydermia lactativora strain NRRL Y-11591 26S ribosomal RNA gene, partial sequence
	Tea_T3_Unigene_BMK.32831	0	915.308	-9.83811	6.83781e-06	0.00763524	down	--	--	Molecular Function: protein binding (GO:0005515);; Cellular Component: nucleus (GO:0005634);; Cellular Component: endoplasmic reticulum (GO:0005783);; Biological Process: response to oxidative stress (GO:0006979);; Biological Process: response to wounding (GO:0009611);; Biological Process: response to gravity (GO:0009629);; Cellular Component: plant-type vacuole membrane (GO:0009705);; Biological…	K00660|0.0|ath:AT5G13930|TT4	Chalcone synthase 3 OS=Sinapis alba GN=CHS3 PE=2 SV=1	Chalcone synthase GN=chs OS=Sisymbrium irio (London rocket) PE=3 SV=1	chalcone synthase [Sisymbrium irio]	Isatis tinctoria chalcone synthase (Chs) gene, exons 1, 2 and partial cds
	Tea_T3_Unigene_BMK.30069	0	3064.12	-11.5813	1.48365e-08	6.83376e-05	down	[L]	Replication, recombination and repair	Biological Process: barrier septum assembly (GO:0000917);; Molecular Function: nucleic acid binding (GO:0003676);; Molecular Function: DNA binding (GO:0003677);; Molecular Function: DNA-directed DNA polymerase activity (GO:0003887);; Molecular Function: transporter activity (GO:0005215);; Molecular Function: GTP binding (GO:0005525);; Cellular Component: cytosol (GO:0005829);; Cellular Component:…	K02335|0.0|sbc:SbBS512_E4337|polA	DNA polymerase I OS=Escherichia coli (strain K12) GN=polA PE=1 SV=1	Putative uncharacterized protein (Fragment) OS=Hordeum vulgare (Barley) PE=2 SV=1	hypothetical protein [Hordeum vulgare subsp. vulgare]	P.pastoris DNA for pPIC9K expression vector
	Tea_T3_Unigene_BMK.33565	0.738549	1799.47	-11.2506	7.45789e-07	0.00131025	down	--	--	Molecular Function: monooxygenase activity (GO:0004497);;	--	--	Predicted protein (Fragment) GN=MICPUCDRAFT_23892 OS=Micromonas pusilla (strain CCMP1545) PE=4 SV=1	predicted protein [Micromonas pusilla CCMP1545]	Vitis vinifera contig VV78X160272.3, whole genome shotgun sequence
	Tea_T3_Unigene_BMK.28750	0	1465.03	-10.5167	6.27215e-07	0.0011556	down	--	--	Biological Process: cytokinesis by cell plate formation (GO:0000911);; Molecular Function: peptide receptor activity (GO:0001653);; Molecular Function: binding (GO:0005488);; Molecular Function: protein binding (GO:0005515);; Cellular Component: nucleus (GO:0005634);; Cellular Component: vacuole (GO:0005773);; Cellular Component: cytosol (GO:0005829);; Biological Process: glucose metabolic proces…	--	Nitrile-specifier protein 1 OS=Arabidopsis thaliana GN=NSP1 PE=2 SV=2	Nitrile-specifier protein OS=Isatis tinctoria (Dyer's woad) PE=2 SV=1	nitrile-specifier protein [Isatis tinctoria]	Isatis tinctoria nitrile-specifier protein mRNA, complete cds
	Tea_T3_Unigene_BMK.11952	0	8603.36	-13.0707	3.68533e-10	6.39421e-06	down	--	--	Biological Process: MAPK cascade (GO:0000165);; Biological Process: regulation of transcription, DNA-dependent (GO:0006355);; Biological Process: protein targeting to membrane (GO:0006612);; Cellular Component: chloroplast stroma (GO:0009570);; Biological Process: response to bacterium (GO:0009617);; Biological Process: cold acclimation (GO:0009631);; Biological Process: response to abscisic acid…	--	--	Cold response protein 15a GN=COR15a OS=Draba alpina PE=2 SV=1	cold response protein 15a [Draba alpina]	Brassica napus cold-regulated protein (cor14) mRNA, complete cds
	Tea_T3_Unigene_BMK.18340	0	1715.53	-10.7444	2.77759e-07	0.000660322	down	--	--	Biological Process: alternative nuclear mRNA splicing, via spliceosome (GO:0000380);; Molecular Function: double-stranded DNA binding (GO:0003690);; Molecular Function: single-stranded DNA binding (GO:0003697);; Molecular Function: mRNA binding (GO:0003729);; Molecular Function: protein serine/threonine kinase activity (GO:0004674);; Molecular Function: copper ion binding (GO:0005507);; Molecular…	--	Glycine-rich RNA-binding protein 7 OS=Arabidopsis thaliana GN=GRP7 PE=1 SV=1	Putative glycine-rich RNA-binding protein OS=Chorispora bungeana (Blue mustard) PE=2 SV=1	putative glycine-rich RNA-binding protein [Chorispora bungeana]	Sinapis alba RNA-binding protein homologue (grp1a) mRNA, complete cds
	Tea_T3_Unigene_BMK.28335	0	1502.95	-10.5536	5.4978e-07	0.0010389	down	[O]	Posttranslational modification, protein turnover, chaperones	Molecular Function: DNA binding (GO:0003677);; Molecular Function: ATP-dependent peptidase activity (GO:0004176);; Molecular Function: nuclease activity (GO:0004518);; Molecular Function: ATP binding (GO:0005524);; Cellular Component: cell wall (GO:0005618);; Cellular Component: mitochondrion (GO:0005739);; Cellular Component: cytosol (GO:0005829);; Biological Process: nucleotide-excision repair …	K03696|0.0|ath:AT5G50920|CLPC1	Chaperone protein ClpC1, chloroplastic OS=Arabidopsis thaliana GN=CLPC1 PE=1 SV=1	Heat shock protein 93-V GN=CLPC OS=Arabidopsis lyrata subsp. lyrata (Lyre-leaved rock-cress) PE=3 SV=1	heat shock protein 93-V [Arabidopsis lyrata subsp. lyrata]	Arabidopsis lyrata subsp. lyrata heat shock protein 93-V (CLPC), mRNA
	Tea_T1_Unigene_BMK.78123	11.8168	3256.39	-8.10629	6.21285e-06	0.00732063	down	[R]	General function prediction only	Biological Process: polysaccharide catabolic process (GO:0000272);; Cellular Component: extracellular region (GO:0005576);; Cellular Component: cell wall (GO:0005618);; Cellular Component: vacuole (GO:0005773);; Cellular Component: plasma membrane (GO:0005886);; Biological Process: chitin catabolic process (GO:0006032);; Molecular Function: chitin binding (GO:0008061);; Molecular Function: endoch…	--	Basic endochitinase OS=Vitis vinifera GN=CHIT1B PE=2 SV=1	Chitinase GN=CHIT1 OS=Camellia sinensis (Tea) PE=2 SV=1	chitinase [Camellia sinensis]	Camellia sinensis chitinase (chit1b) mRNA, complete cds
	Tea_T3_Unigene_BMK.28527	0	930.202	-9.8614	6.31156e-06	0.00732063	down	[E]	Amino acid transport and metabolism	Molecular Function: serine-pyruvate transaminase activity (GO:0004760);; Molecular Function: protein binding (GO:0005515);; Cellular Component: peroxisome (GO:0005777);; Cellular Component: plasma membrane (GO:0005886);; Biological Process: water transport (GO:0006833);; Molecular Function: alanine-glyoxylate transaminase activity (GO:0008453);; Molecular Function: transaminase activity (GO:00084…	K00830|0.0|ath:AT2G13360|AGT	Serine--glyoxylate aminotransferase OS=Arabidopsis thaliana GN=AGT1 PE=1 SV=2	mRNA, clone: RTFL01-02-G22 OS=Thellungiella halophila (Salt cress) PE=2 SV=1	unnamed protein product [Thellungiella halophila]	Thellungiella halophila mRNA, complete cds, clone: RTFL01-02-G22
	Tea_T3_Unigene_BMK.21318	0.738549	1252.46	-10.7278	4.5485e-06	0.00640733	down	--	--	Biological Process: maltose metabolic process (GO:0000023);; Biological Process: rRNA processing (GO:0006364);; Cellular Component: PSII associated light-harvesting complex II (GO:0009517);; Cellular Component: photosystem II (GO:0009523);; Biological Process: thylakoid membrane organization (GO:0010027);; Biological Process: stomatal complex morphogenesis (GO:0010103);; Biological Process: nonph…	K03542|1e-175|ath:AT1G44575|NPQ4	Photosystem II 22 kDa protein, chloroplastic OS=Arabidopsis thaliana GN=PSBS PE=1 SV=1	mRNA, clone: RTFL01-01-H08 OS=Thellungiella halophila (Salt cress) PE=2 SV=1	unnamed protein product [Thellungiella halophila]	Zea mays clone 10974 mRNA sequence
	Tea_T3_Unigene_BMK.28234	0	1164.45	-10.1854	2.03719e-06	0.0032638	down	--	--	Molecular Function: protein binding (GO:0005515);; Cellular Component: extracellular region (GO:0005576);; Cellular Component: cell wall (GO:0005618);; Cellular Component: nucleus (GO:0005634);; Biological Process: regulation of transcription, DNA-dependent (GO:0006355);; Biological Process: defense response (GO:0006952);; Biological Process: organelle organization (GO:0006996);; Biological Proce…	--	Uncharacterized 29.3 kDa protein OS=Orgyia pseudotsugata multicapsid polyhedrosis virus GN=ORF92 PE=4 SV=1	Putative proline-rich protein GN=F23H24.15 OS=Arabidopsis thaliana (Mouse-ear cress) PE=2 SV=1	heavy-metal-associated domain-containing protein [Arabidopsis thaliana]	Arabidopsis thaliana heavy-metal-associated domain-containing protein (AT1G51090) mRNA, complete cds
	Tea_T3_Unigene_BMK.30516	0	2798.73	-11.4506	2.31296e-08	8.97149e-05	down	--	--	Biological Process: response to cold (GO:0009409);; Cellular Component: chloroplast (GO:0009507);; Biological Process: anthocyanin-containing compound biosynthetic process (GO:0009718);; Biological Process: response to sucrose stimulus (GO:0009744);; Biological Process: response to red light (GO:0010114);; Biological Process: response to far red light (GO:0010218);; Biological Process: response t…	--	Early light-induced protein, chloroplastic OS=Pisum sativum PE=2 SV=1	ELIP OS=Brassica rapa subsp. pekinensis (Chinese cabbage) PE=2 SV=1	ELIP [Brassica rapa subsp. pekinensis]	Brassica rapa subsp. pekinensis ELIP mRNA, complete cds
	Tea_T3_Unigene_BMK.25743	0	2578.03	-11.3321	3.47925e-08	0.0001221	down	--	--	Cellular Component: extracellular region (GO:0005576);; Cellular Component: cell wall (GO:0005618);; Biological Process: response to insect (GO:0009625);; Biological Process: response to ethylene stimulus (GO:0009723);; Biological Process: response to salicylic acid stimulus (GO:0009751);; Biological Process: response to jasmonic acid stimulus (GO:0009753);; Biological Process: jasmonic acid and …	--	Defensin-like protein 4 OS=Raphanus sativus GN=AFP4 PE=3 SV=1	Gamma-thionin1 (Precursor) OS=Eutrema wasabi (Wasabi plant) PE=4 SV=1	gamma-thionin1 [Eutrema wasabi]	Boechera divaricarpa isolate SLW-4-G05 mRNA sequence
	Tea_T3_Unigene_BMK.18227	0.738549	3191.39	-12.0772	4.49511e-08	0.000144033	down	[H]	Coenzyme transport and metabolism	Biological Process: maltose metabolic process (GO:0000023);; Cellular Component: nucleus (GO:0005634);; Cellular Component: mitochondrion (GO:0005739);; Biological Process: response to DNA damage stimulus (GO:0006974);; Molecular Function: zinc ion binding (GO:0008270);; Biological Process: thiamine biosynthetic process (GO:0009228);; Biological Process: response to cold (GO:0009409);; Cellular C…	K03146|0.0|ath:AT5G54770|THI1	Thiamine thiazole synthase, chloroplastic OS=Arabidopsis thaliana GN=THI1 PE=1 SV=1	Putative uncharacterized protein GN=ARALYDRAFT_918614 OS=Arabidopsis lyrata subsp. lyrata (Lyre-leaved rock-cress) PE=4 SV=1	hypothetical protein ARALYDRAFT_918614 [Arabidopsis lyrata subsp. lyrata]	Arabidopsis lyrata subsp. lyrata hypothetical protein, mRNA
	Tea_T3_Unigene_BMK.30306	0	999.257	-9.96471	4.41494e-06	0.00637976	down	--	--	Molecular Function: transporter activity (GO:0005215);; Cellular Component: extracellular region (GO:0005576);; Biological Process: transport (GO:0006810);; Molecular Function: antioxidant activity (GO:0016209);;	--	Alpha-S1-casein OS=Capra hircus GN=CSN1S1 PE=1 SV=2	--	--	--
	Tea_T3_Unigene_BMK.28430	0	2123.08	-11.0519	9.28895e-08	0.000253544	down	--	--	Biological Process: response to cold (GO:0009409);; Biological Process: response to water deprivation (GO:0009414);; Biological Process: response to salt stress (GO:0009651);; Biological Process: abscisic acid mediated signaling pathway (GO:0009738);; Biological Process: leaf senescence (GO:0010150);; Cellular Component: intracellular part (GO:0044424);;	--	Low-temperature-induced 65 kDa protein OS=Arabidopsis thaliana GN=LTI65 PE=2 SV=2	Stress responsive protein GN=RS1 OS=Brassica oleracea var. acephala (Flowering kale) PE=2 SV=1	stress responsive protein [Brassica oleracea var. acephala]	Brassica oleracea var. acephala stress responsive protein (RS1) mRNA, complete cds
	Tea_T3_Unigene_BMK.11983	0	4831.09	-12.2381	2.03303e-09	1.87285e-05	down	--	--	Molecular Function: transporter activity (GO:0005215);; Molecular Function: calcium ion binding (GO:0005509);; Molecular Function: protein binding (GO:0005515);; Cellular Component: extracellular region (GO:0005576);; Cellular Component: nucleus (GO:0005634);; Biological Process: calcium ion transport (GO:0006816);; Molecular Function: metalloendopeptidase inhibitor activity (GO:0008191);; Biolog…	--	Beta-casein OS=Capra hircus GN=CSN2 PE=2 SV=1	Omega-gliadin (Fragment) OS=Lophopyrum elongatum (Tall wheatgrass) PE=4 SV=1	omega-gliadin, partial [Lophopyrum elongatum]	--
	Tea_T3_Unigene_BMK.7726	0	7357.67	-12.845	5.29414e-10	6.50271e-06	down	--	--	--	--	--	Putative uncharacterized protein OS=Picea sitchensis (Sitka spruce) PE=4 SV=1	unknown [Picea sitchensis]	Jurinea alpigena internal transcribed spacer 1, partial sequence
	Tea_T3_Unigene_BMK.29791	0	931.556	-9.8635	6.26612e-06	0.00732063	down	--	--	--	--	--	--	--	Camellia sinensis DNA, SSR marker, MSG0702
	Tea_T3_Unigene_BMK.26437	0	1065.6	-10.0575	3.19471e-06	0.00490502	down	--	--	Molecular Function: lipid transporter activity (GO:0005319);; Biological Process: cellular protein modification process (GO:0006464);; Biological Process: phosphate-containing compound metabolic process (GO:0006796);; Biological Process: cell surface receptor signaling pathway (GO:0007166);; Biological Process: multicellular organismal development (GO:0007275);; Biological Process: cholesterol me…	K08757|2e-76|dre:30355|apoa1, MGC103718, apoa, cb49, wu:fb33f01, zgc:103718	Apolipoprotein A-I OS=Danio rerio GN=apoa1 PE=2 SV=1	Predicted protein GN=PHYPADRAFT_166189 OS=Physcomitrella patens subsp. patens (Moss) PE=4 SV=1	hypothetical protein SMAC_06805 [Sordaria macrospora k-hell]	--
	Tea_T3_Unigene_BMK.7735	0	3307.84	-11.6917	1.02766e-08	5.40969e-05	down	--	--	Molecular Function: protein binding (GO:0005515);; Cellular Component: extracellular region (GO:0005576);; Biological Process: tryptophan catabolic process (GO:0006569);; Biological Process: response to desiccation (GO:0009269);; Biological Process: response to cold (GO:0009409);; Biological Process: systemic acquired resistance (GO:0009627);; Biological Process: response to salt stress (GO:00096…	--	Glycine-rich protein 3 OS=Arabidopsis thaliana GN=GRP3 PE=1 SV=1	Putative uncharacterized protein GN=ARALYDRAFT_480170 OS=Arabidopsis lyrata subsp. lyrata (Lyre-leaved rock-cress) PE=4 SV=1	hypothetical protein ARALYDRAFT_480170 [Arabidopsis lyrata subsp. lyrata]	Brassica rapa subsp. pekinensis clone KBrS008C11, complete sequence
	Tea_T3_Unigene_BMK.28545	0	999.257	-9.96471	4.41494e-06	0.00637976	down	--	--	Biological Process: defense response (GO:0006952);; Biological Process: virus-host interaction (GO:0019048);; Biological Process: modification by symbiont of host morphology or physiology (GO:0044003);; Biological Process: positive regulation of transcription, DNA-dependent (GO:0045893);;	--	Uncharacterized proline-rich protein (Fragment) OS=Owenia fusiformis PE=4 SV=1	Expressed protein GN=AURANDRAFT_72329 OS=Aureococcus anophagefferens (Harmful bloom alga) PE=4 SV=1	expressed protein [Aureococcus anophagefferens]	Volvox carteri f. nagariensis hypothetical protein, mRNA
	Tea_T3_Unigene_BMK.17946	0	7984.58	-12.963	4.33817e-10	6.39421e-06	down	--	--	Cellular Component: extracellular region (GO:0005576);; Biological Process: transport (GO:0006810);; Biological Process: multicellular organismal development (GO:0007275);; Molecular Function: retinol binding (GO:0019841);;	--	Beta-lactoglobulin OS=Capra hircus GN=LGB PE=1 SV=2	Putative uncharacterized protein GN=VOLCADRAFT_99895 OS=Volvox carteri (Green alga) PE=4 SV=1	hypothetical protein VOLCADRAFT_99895 [Volvox carteri f. nagariensis]	--
	Tea_T3_Unigene_BMK.31690	2.9542	2873.2	-9.92568	5.38325e-07	0.0010389	down	--	--	Molecular Function: binding (GO:0005488);; Cellular Component: plastid (GO:0009536);; Molecular Function: oxidoreductase activity (GO:0016491);;	--	--	Putative uncharacterized protein GN=VIT_11s0016g04760 OS=Vitis vinifera (Grape) PE=4 SV=1	PREDICTED: uncharacterized protein LOC100854031 [Vitis vinifera]	Vitis vinifera contig VV78X108288.6, whole genome shotgun sequence
	Tea_T3_Unigene_BMK.7745	0	4488.53	-12.132	2.70813e-09	2.21756e-05	down	--	--	Molecular Function: protein serine/threonine kinase activity (GO:0004674);; Molecular Function: ATP binding (GO:0005524);; Cellular Component: nucleus (GO:0005634);; Cellular Component: plasma membrane (GO:0005886);; Biological Process: protein phosphorylation (GO:0006468);; Biological Process: response to osmotic stress (GO:0006970);; Biological Process: response to water deprivation (GO:0009414…	--	Stress-induced protein KIN2 OS=Arabidopsis thaliana GN=KIN2 PE=1 SV=1	BN28a GN=BN28a OS=Brassica napus (Rape) PE=4 SV=1	BN28a [Brassica napus]	Rapeseed Kin1 protein (kin1) mRNA, complete cds
	Tea_T3_Unigene_BMK.33580	0	1023.63	-9.99948	3.91183e-06	0.00588348	down	[B]	Chromatin structure and dynamics	Cellular Component: chromatin (GO:0000785);; Cellular Component: condensed chromosome (GO:0000793);; Biological Process: inflammatory response to antigenic stimulus (GO:0002437);; Molecular Function: DNA binding (GO:0003677);; Molecular Function: chromatin binding (GO:0003682);; Molecular Function: sequence-specific DNA binding transcription factor activity (GO:0003700);; Cellular Component: extr…	--	High mobility group B protein 2 OS=Arabidopsis thaliana GN=HMGB2 PE=1 SV=1	mRNA, clone: RTFL01-04-N01 OS=Thellungiella halophila (Salt cress) PE=2 SV=1	unnamed protein product [Thellungiella halophila]	Thellungiella halophila mRNA, complete cds, clone: RTFL01-04-N01
	Tea_T3_Unigene_BMK.33583	0	987.071	-9.94701	4.69484e-06	0.00640733	down	--	--	Cellular Component: extracellular region (GO:0005576);; Cellular Component: endoplasmic reticulum (GO:0005783);; Biological Process: response to salt stress (GO:0009651);;	--	--	Uncharacterized protein GN=At1g16850 OS=Arabidopsis thaliana (Mouse-ear cress) PE=2 SV=1	uncharacterized protein [Arabidopsis thaliana]	Arabidopsis thaliana mRNA for hypothetical protein, complete cds, clone: RAFL05-21-F13
	Tea_T3_Unigene_BMK.13120	0	978.947	-9.93509	4.89305e-06	0.00655642	down	--	--	Cellular Component: cytoplasmic membrane-bounded vesicle (GO:0016023);;	--	Glycinin G3 OS=Glycine max GN=GY3 PE=3 SV=1	Glycinin A1bB2-445 OS=Glycine max (Soybean) PE=2 SV=1	RecName: Full=Glycinin G3; Contains: RecName: Full=Glycinin A subunit; Contains: RecName: Full=Glycinin B subunit; Flags: Precursor	Glycine max mRNA for glycinin A1bB2-445, complete cds
	Tea_T3_Unigene_BMK.25470	0	9234.32	-13.1728	3.21059e-10	6.39421e-06	down	[C]	Energy production and conversion	Molecular Function: monooxygenase activity (GO:0004497);; Molecular Function: copper ion binding (GO:0005507);; Cellular Component: cell wall (GO:0005618);; Biological Process: response to cold (GO:0009409);; Cellular Component: chloroplast thylakoid membrane (GO:0009535);; Cellular Component: chloroplast ribulose bisphosphate carboxylase complex (GO:0009573);; Cellular Component: thylakoid (GO:0…	K01602|1e-125|ath:AT1G67090|RBCS1A	Ribulose bisphosphate carboxylase small chain 1A, chloroplastic OS=Arabidopsis thaliana GN=RBCS-1A PE=1 SV=2	Ribulose bisphosphate carboxylase small chain (Precursor) GN=rbcS OS=Brassica napus (Rape) PE=3 SV=1	ribulose-1,5-bisphosphate carboxylase /oxygenase, small subunit [Brassica napus]	Arabidopsis lyrata subsp. lyrata ribulose bisphosphate carboxylase small chain 1A, mRNA
	Tea_T3_Unigene_BMK.25426	0	1551.69	-10.5996	4.66294e-07	0.000986276	down	[H]	Coenzyme transport and metabolism	Biological Process: S phase of mitotic cell cycle (GO:0000084);; Biological Process: vasculature development (GO:0001944);; Cellular Component: nucleolus (GO:0005730);; Cellular Component: cytoplasm (GO:0005737);; Molecular Function: peptidase activity (GO:0008233);; Cellular Component: integral to membrane (GO:0016021);; Molecular Function: polyamine binding (GO:0019808);; Biological Process: ve…	--	Pre-mRNA-splicing factor cwc2 OS=Dictyostelium discoideum GN=cwc2 PE=3 SV=1	Putative uncharacterized protein GN=VITISV_026040 OS=Vitis vinifera (Grape) PE=4 SV=1	hypothetical protein VITISV_026040 [Vitis vinifera]	--
	Tea_T3_Unigene_BMK.32119	0	4282.72	-12.0643	3.27599e-09	2.41431e-05	down	--	--	Biological Process: maltose biosynthetic process (GO:0000024);; Biological Process: polysaccharide biosynthetic process (GO:0000271);; Molecular Function: sequence-specific DNA binding transcription factor activity (GO:0003700);; Molecular Function: protein serine/threonine kinase activity (GO:0004674);; Molecular Function: ATP binding (GO:0005524);; Cellular Component: nucleus (GO:0005634);; Cel…	K01177|0.0|ath:AT4G17090|CT-BMY	Beta-amylase 3, chloroplastic OS=Arabidopsis thaliana GN=BAM3 PE=1 SV=3	mRNA, clone: RTFL01-17-I19 OS=Thellungiella halophila (Salt cress) PE=2 SV=1	unnamed protein product [Thellungiella halophila]	Thellungiella halophila mRNA, complete cds, clone: RTFL01-17-I19
	Tea_T3_Unigene_BMK.29805	0	1794.06	-10.809	2.20509e-07	0.000541694	down	--	--	Cellular Component: vacuole (GO:0005773);; Biological Process: ion transport (GO:0006811);; Biological Process: response to cold (GO:0009409);; Biological Process: response to wounding (GO:0009611);; Cellular Component: chloroplast outer membrane (GO:0009707);; Biological Process: response to sucrose stimulus (GO:0009744);; Biological Process: response to glucose stimulus (GO:0009749);; Biologica…	--	Outer envelope pore protein 16-1, chloroplastic OS=Arabidopsis thaliana GN=OEP161 PE=1 SV=1	Putative uncharacterized protein GN=ARALYDRAFT_481805 OS=Arabidopsis lyrata subsp. lyrata (Lyre-leaved rock-cress) PE=4 SV=1	hypothetical protein ARALYDRAFT_481805 [Arabidopsis lyrata subsp. lyrata]	Zea mays clone 20614 mRNA sequence
	Tea_T3_Unigene_BMK.26792	0	941.034	-9.8781	5.95857e-06	0.00732063	down	--	--	Biological Process: MAPK cascade (GO:0000165);; Biological Process: regulation of response to biotic stimulus (GO:0002831);; Molecular Function: sequence-specific DNA binding transcription factor activity (GO:0003700);; Molecular Function: ATP binding (GO:0005524);; Cellular Component: cell wall (GO:0005618);; Cellular Component: nucleus (GO:0005634);; Biological Process: protein targeting to mem…	--	Ribulose bisphosphate carboxylase/oxygenase activase, chloroplastic OS=Arabidopsis thaliana GN=RCA PE=1 SV=2	Putative uncharacterized protein GN=ARALYDRAFT_482998 OS=Arabidopsis lyrata subsp. lyrata (Lyre-leaved rock-cress) PE=4 SV=1	hypothetical protein ARALYDRAFT_482998 [Arabidopsis lyrata subsp. lyrata]	Thellungiella halophila mRNA, complete cds, clone: RTFL01-06-L14
	Tea_T3_Unigene_BMK.11918	0	8140.29	-12.9909	4.15174e-10	6.39421e-06	down	[N]	Cell motility	Molecular Function: actin binding (GO:0003779);; Cellular Component: nucleus (GO:0005634);; Cellular Component: Golgi apparatus (GO:0005794);; Cellular Component: cytosol (GO:0005829);; Biological Process: glycolysis (GO:0006096);; Biological Process: water transport (GO:0006833);; Biological Process: hyperosmotic response (GO:0006972);; Biological Process: Golgi organization (GO:0007030);; Biolo…	--	Dehydrin ERD10 OS=Arabidopsis thaliana GN=ERD10 PE=1 SV=1	Dehydrin GN=ERD10 OS=Brassica napus (Rape) PE=2 SV=1	dehydrin [Brassica napus]	Brassica napus dehydrin (ERD10) mRNA, complete cds
	Tea_T3_Unigene_BMK.32944	0	946.45	-9.88638	5.79079e-06	0.00732063	down	--	--	--	--	Protein TAR1 OS=Saccharomyces cerevisiae (strain ATCC 204508 / S288c) GN=TAR1 PE=2 SV=1	Uncharacterized protein GN=THAOC_21441 OS=Thalassiosira oceanica (Marine diatom) PE=4 SV=1	hypothetical protein THAOC_21441 [Thalassiosira oceanica]	Vitis vinifera contig VV78X160272.3, whole genome shotgun sequence
	Tea_T3_Unigene_BMK.18927	0	5937.32	-12.5356	9.85141e-10	1.03717e-05	down	--	--	--	--	--	Putative uncharacterized protein GN=VITISV_020655 OS=Vitis vinifera (Grape) PE=4 SV=1	hypothetical protein VITISV_020655 [Vitis vinifera]	Camellia sinensis DNA, SSR marker, MSE0239
	Tea_T3_Unigene_BMK.7936	0	2351.91	-11.1996	5.52076e-08	0.000169526	down	--	--	--	--	--	Predicted protein OS=Hordeum vulgare var. distichum (Two-rowed barley) PE=2 SV=1	predicted protein [Hordeum vulgare subsp. vulgare]	Soybean clone JCVI-FLGm-21D20 unknown mRNA
	Tea_T3_Unigene_BMK.24571	0	1924.04	-10.9099	1.53837e-07	0.000390943	down	[C]	Energy production and conversion	Molecular Function: cytochrome-c oxidase activity (GO:0004129);; Molecular Function: iron ion binding (GO:0005506);; Molecular Function: copper ion binding (GO:0005507);; Cellular Component: mitochondrial inner membrane (GO:0005743);; Cellular Component: plasma membrane (GO:0005886);; Biological Process: oxidative phosphorylation (GO:0006119);; Biological Process: transport (GO:0006810);; Molecul…	K02256|0.0|dme:COX1|cytochrome c oxidase subunit I	Cytochrome c oxidase subunit 1 OS=Drosophila melanogaster GN=mt:CoI PE=2 SV=2	Cytochrome c oxidase subunit 1 (Fragment) GN=COX1 OS=Lingulodinium polyedrum (Dinoflagellate) PE=3 SV=1	cytochrome c oxidase subunit I [Lingulodinium polyedrum]	Picea sitchensis clone WS0274_C01 unknown mRNA
Tea_T2_vs_Tea_T4.annotation	Tea_T4_Unigene_BMK.62967	2.41788	4836.46	-10.966	7.82806e-07	0.00373195	down	--	--	--	--	--	Putative uncharacterized protein GN=VIT_06s0080g00760 OS=Vitis vinifera (Grape) PE=4 SV=1	PREDICTED: uncharacterized protein LOC100258720 [Vitis vinifera]	Camellia sinensis DNA, SSR marker, MSE0241
	Tea_T4_Unigene_BMK.70014	0	1252.34	-10.2904	2.47126e-06	0.0069303	down	--	--	--	--	--	Putative uncharacterized protein GN=VIT_08s0007g02040 OS=Vitis vinifera (Grape) PE=4 SV=1	unnamed protein product [Vitis vinifera]	--
	Tea_T2_Unigene_BMK.53109	975.615	0	9.93017	2.31482e-06	0.00679897	up	[C]	Energy production and conversion	Cellular Component: mitochondrion (GO:0005739);; Cellular Component: membrane (GO:0016020);; Biological Process: electron transport chain (GO:0022900);; Cellular Component: membrane part (GO:0044425);; Biological Process: oxidation-reduction process (GO:0055114);;	K00412|1e-145|tca:803817|CYTB	Cytochrome b OS=Samia cynthia ricini GN=MT-CYB PE=3 SV=1	Cytochrome b GN=cob OS=Hemiselmis andersenii PE=3 SV=1	apocytochrome b [Allomyces macrogynus]	Pythium ultimum culture-collection CBS:398.51 mitochondrion, complete genome
	Tea_T4_Unigene_BMK.48126	1.20894	7808.49	-12.6571	2.5979e-07	0.00216226	down	--	--	Molecular Function: carboxylesterase activity (GO:0004091);; Cellular Component: extracellular region (GO:0005576);; Cellular Component: nucleus (GO:0005634);; Biological Process: lipid metabolic process (GO:0006629);; Cellular Component: chloroplast (GO:0009507);; Biological Process: response to salicylic acid stimulus (GO:0009751);; Biological Process: stomatal complex morphogenesis (GO:0010103…	--	GDSL esterase/lipase LTL1 OS=Arabidopsis thaliana GN=LTL1 PE=2 SV=1	Putative uncharacterized protein GN=VITISV_038831 OS=Vitis vinifera (Grape) PE=4 SV=1	unnamed protein product [Vitis vinifera]	Camellia sinensis putative tea geometrid larvae-inducible protein mRNA, complete cds
	Tea_T4_Unigene_BMK.48149	0	2441.81	-11.2537	3.84566e-07	0.00248335	down	--	--	Biological Process: very long-chain fatty acid metabolic process (GO:0000038);; Biological Process: sulfur amino acid metabolic process (GO:0000096);; Biological Process: polysaccharide biosynthetic process (GO:0000271);; Cellular Component: extracellular region (GO:0005576);; Cellular Component: nucleus (GO:0005634);; Cellular Component: endoplasmic reticulum (GO:0005783);; Biological Process: a…	--	3-ketoacyl-CoA synthase 6 OS=Arabidopsis thaliana GN=CUT1 PE=1 SV=1	3-ketoacyl-CoA synthase GN=kcs OS=Arachis hypogaea (Peanut) PE=2 SV=1	3-ketoacyl-CoA synthase [Arachis hypogaea]	Populus trichocarpa predicted protein, mRNA
	Tea_T2_Unigene_BMK.41495	5607.07	0	12.453	3.97647e-08	0.00126383	up	--	--	--	--	23 kDa jasmonate-induced protein OS=Hordeum vulgare PE=2 SV=1	Putative uncharacterized protein OS=Camellia sinensis (Tea) PE=2 SV=1	hypothetical protein [Camellia sinensis]	--
	Tea_T1_Unigene_BMK.68077	0	1296.18	-10.34	2.2241e-06	0.00679897	down	[G]	Carbohydrate transport and metabolism	Biological Process: polysaccharide biosynthetic process (GO:0000271);; Cellular Component: extracellular region (GO:0005576);; Biological Process: pattern specification process (GO:0007389);; Biological Process: regulation of cell size (GO:0008361);; Biological Process: defense response, incompatible interaction (GO:0009814);; Biological Process: auxin polar transport (GO:0009926);; Biological Pr…	K01728|0.0|vvi:100249765|hypothetical protein LOC100249765	Probable pectate lyase 22 OS=Arabidopsis thaliana GN=At5g63180 PE=2 SV=1	Putative uncharacterized protein GN=VIT_19s0015g00510 OS=Vitis vinifera (Grape) PE=4 SV=1	PREDICTED: probable pectate lyase 15-like [Vitis vinifera]	PREDICTED: Vitis vinifera probable pectate lyase 15-like (LOC100249765), mRNA
	Tea_T4_Unigene_BMK.17072	1.20894	2225.09	-10.8459	1.63974e-06	0.00539123	down	[P]	Inorganic ion transport and metabolism	Molecular Function: carbonate dehydratase activity (GO:0004089);; Molecular Function: calcium channel activity (GO:0005262);; Molecular Function: calcium-transporting ATPase activity (GO:0005388);; Molecular Function: calmodulin binding (GO:0005516);; Cellular Component: extracellular region (GO:0005576);; Cellular Component: endoplasmic reticulum (GO:0005783);; Cellular Component: plasma membran…	K01674|7e-84|vvi:100259742|hypothetical protein LOC100259742	Bifunctional monodehydroascorbate reductase and carbonic anhydrase nectarin-3 OS=Nicotiana langsdorffii x Nicotiana sanderae GN=NEC3 PE=1 SV=1	Predicted protein (Fragment) GN=POPTRDRAFT_256588 OS=Populus trichocarpa (Western balsam poplar) PE=4 SV=1	PREDICTED: bifunctional monodehydroascorbate reductase and carbonic anhydrase nectarin-3-like [Vitis vinifera]	--
	Tea_T4_Unigene_BMK.16809	0	1755.26	-10.7775	9.1474e-07	0.00415327	down	--	--	--	--	--	Putative uncharacterized protein GN=VIT_10s0003g01590 OS=Vitis vinifera (Grape) PE=4 SV=1	PREDICTED: uncharacterized protein LOC100263463 [Vitis vinifera]	PREDICTED: Vitis vinifera uncharacterized LOC100263463 (LOC100263463), mRNA
	Tea_T2_Unigene_BMK.53202	1443.48	0	10.4953	6.68087e-07	0.00335664	up	[C]	Energy production and conversion	Molecular Function: cytochrome-c oxidase activity (GO:0004129);; Molecular Function: iron ion binding (GO:0005506);; Molecular Function: copper ion binding (GO:0005507);; Molecular Function: protein binding (GO:0005515);; Cellular Component: mitochondrial inner membrane (GO:0005743);; Cellular Component: mitochondrial respiratory chain complex IV (GO:0005751);; Cellular Component: plasma membrane…	K02256|0.0|pno:SNOGp05|cox1&2	Cytochrome c oxidase subunit 1+2 OS=Acanthamoeba castellanii GN=COX1/2 PE=3 SV=1	Cytochrome c oxidase subunit 1 (Fragment) GN=COX1 OS=Lingulodinium polyedrum (Dinoflagellate) PE=3 SV=1	cytochrome c oxidase subunit I [Lingulodinium polyedrum]	Lotus japonicus clone JCVI-FLLj-16C1 unknown mRNA
	Tea_T2_Unigene_BMK.12581	3028.4	0	11.5643	9.60842e-08	0.00163515	up	--	--	--	--	Translation initiation factor IF-2 OS=Nocardioides sp. (strain BAA-499 / JS614) GN=infB PE=3 SV=1	Uncharacterized protein GN=OB0199G10010 OS=Oryza brachyantha PE=4 SV=1	PREDICTED: uncharacterized protein LOC100808633 [Glycine max]	Papiliocellulus elegans clone 1127 18S ribosomal RNA gene, partial sequence
	Tea_T4_Unigene_BMK.46574	4.83576	3489	-9.49486	3.72856e-06	0.00911566	down	[G]	Carbohydrate transport and metabolism	Molecular Function: structural constituent of cell wall (GO:0005199);; Molecular Function: protein binding (GO:0005515);; Cellular Component: extracellular region (GO:0005576);; Biological Process: transcription, DNA-dependent (GO:0006351);; Cellular Component: plant-type cell wall (GO:0009505);; Cellular Component: plasmodesma (GO:0009506);; Biological Process: response to abscisic acid stimulus…	--	Glycine-rich cell wall structural protein OS=Arabidopsis thaliana GN=At3g17050 PE=2 SV=2	Putative uncharacterized protein GN=VIT_19s0090g00710 OS=Vitis vinifera (Grape) PE=4 SV=1	PREDICTED: uncharacterized protein LOC100248602 [Vitis vinifera]	B.oleracea mRNA for glycine-rich protein
	Tea_T2_Unigene_BMK.52928	6751.94	0	12.7211	3.61462e-08	0.00126383	up	--	--	--	--	--	--	--	Oryza sativa (indica cultivar-group) resistance-related non-coding RNA (nc1), complete sequence
	Tea_T4_Unigene_BMK.67629	0	1600.57	-10.6444	1.18879e-06	0.00492819	down	--	--	Molecular Function: magnesium ion binding (GO:0000287);; Cellular Component: chloroplast stroma (GO:0009570);; Biological Process: response to wounding (GO:0009611);; Biological Process: response to jasmonic acid stimulus (GO:0009753);; Molecular Function: sesquiterpene synthase activity (GO:0010334);; Biological Process: terpenoid biosynthetic process (GO:0016114);; Molecular Function: hydrolase…	--	Beta-bisabolene synthase OS=Santalum austrocaledonicum PE=2 SV=2	(R)-limonene synthase, putative GN=RCOM_1544790 OS=Ricinus communis (Castor bean) PE=4 SV=1	(R)-limonene synthase, putative [Ricinus communis]	Ricinus communis (R)-limonene synthase, putative, mRNA
	Tea_T4_Unigene_BMK.68164	4.83576	7265.04	-10.553	1.51472e-06	0.00534908	down	--	--	Biological Process: polysaccharide catabolic process (GO:0000272);; Molecular Function: chitinase activity (GO:0004568);; Cellular Component: plasma membrane (GO:0005886);; Biological Process: chitin catabolic process (GO:0006032);; Biological Process: defense response (GO:0006952);; Molecular Function: chitin binding (GO:0008061);; Cellular Component: plant-type cell wall (GO:0009505);; Biologic…	K01183|1e-111|sbi:SORBI_06g021220|hypothetical protein	Chitinase 4 OS=Oryza sativa subsp. japonica GN=Cht4 PE=2 SV=2	Putative uncharacterized protein Sb06g021220 GN=Sb06g021220 OS=Sorghum bicolor (Sorghum) PE=4 SV=1	hypothetical protein SORBIDRAFT_06g021220 [Sorghum bicolor]	Lactuca sativa chitinase mRNA, complete cds
	Tea_T2_Unigene_BMK.43701	1560.74	0	10.608	5.29122e-07	0.00296769	up	--	--	Molecular Function: binding (GO:0005488);; Biological Process: metabolic process (GO:0008152);; Molecular Function: transferase activity (GO:0016740);;	K09566|2e-07|gga:424162|PPIG	RNA replication protein OS=Citrus leprosis virus C (isolate Citrus sinesis/Brazil/Cordeiropolis/2003) PE=4 SV=1	--	--	--
	Tea_T2_Unigene_BMK.52937	2463.82	0.82717	11.5404	5.21236e-07	0.00296769	up	[OC]	--	Biological Process: nuclear division (GO:0000280);; Molecular Function: enzyme inhibitor activity (GO:0004857);; Cellular Component: cell wall (GO:0005618);; Cellular Component: mitochondrion (GO:0005739);; Cellular Component: vacuole (GO:0005773);; Cellular Component: Golgi apparatus (GO:0005794);; Cellular Component: cytosol (GO:0005829);; Cellular Component: plasma membrane (GO:0005886);; Biol…	K03671|3e-48|vvi:100246832|hypothetical protein LOC100246832	Thioredoxin H2 OS=Arabidopsis thaliana GN=TRX2 PE=2 SV=2	Thioredoxin GN=Solyc05g006830.2 OS=Solanum lycopersicum (Tomato) PE=3 SV=1	uncharacterized protein LOC100527691 [Glycine max]	Vitis vinifera clone SS0AEB21YA09
	Tea_T2_Unigene_BMK.38809	3967.74	0.82717	12.2278	1.97622e-07	0.00209366	up	--	--	--	--	23 kDa jasmonate-induced protein OS=Hordeum vulgare PE=2 SV=1	Putative uncharacterized protein p23k-2 GN=p23k-2 OS=Hordeum vulgare (Barley) PE=2 SV=1	hypothetical protein [Hordeum vulgare]	--
	Tea_T4_Unigene_BMK.57216	1.20894	2440.15	-10.979	1.30374e-06	0.00506078	down	--	--	Biological Process: cell morphogenesis (GO:0000902);; Molecular Function: protein binding (GO:0005515);; Cellular Component: extracellular region (GO:0005576);; Cellular Component: cytosol (GO:0005829);; Cellular Component: plasma membrane (GO:0005886);; Biological Process: RNA modification (GO:0009451);; Biological Process: regulation of meristem growth (GO:0010075);; Biological Process: cell gr…	--	Protodermal factor 1 OS=Arabidopsis thaliana GN=PDF1 PE=2 SV=1	Putative uncharacterized protein GN=VIT_12s0142g00240 OS=Vitis vinifera (Grape) PE=4 SV=1	PREDICTED: uncharacterized protein LOC100259123 [Vitis vinifera]	PREDICTED: Vitis vinifera uncharacterized LOC100259123 (LOC100259123), mRNA
	Tea_T4_Unigene_BMK.53204	0	1716.38	-10.7452	9.74123e-07	0.00422185	down	[F]	Nucleotide transport and metabolism	Molecular Function: catalytic activity (GO:0003824);; Cellular Component: plasma membrane (GO:0005886);; Biological Process: cellular amino acid biosynthetic process (GO:0008652);; Biological Process: nucleoside metabolic process (GO:0009116);; Cellular Component: cytoplasmic membrane-bounded vesicle (GO:0016023);; Molecular Function: hydrolase activity (GO:0016787);; Biological Process: cellular…	--	Bark storage protein A OS=Populus deltoides GN=BSPA PE=2 SV=1	Putative uncharacterized protein GN=VIT_04s0008g03590 OS=Vitis vinifera (Grape) PE=4 SV=1	PREDICTED: bark storage protein A [Vitis vinifera]	PREDICTED: Vitis vinifera bark storage protein A-like (LOC100242385), mRNA
	Tea_T4_Unigene_BMK.44477	0	4939.03	-12.27	1.06209e-07	0.00163515	down	--	--	Cellular Component: extracellular region (GO:0005576);;	--	Desiccation-related protein PCC13-62 OS=Craterostigma plantagineum PE=2 SV=1	Putative uncharacterized protein GN=RCOM_1001680 OS=Ricinus communis (Castor bean) PE=1 SV=1	conserved hypothetical protein [Ricinus communis]	PREDICTED: Vitis vinifera desiccation-related protein PCC13-62-like (LOC100253439), mRNA
	Tea_T4_Unigene_BMK.45990	0	6541.26	-12.6754	8.51118e-08	0.00163515	down	--	--	Biological Process: very long-chain fatty acid metabolic process (GO:0000038);; Molecular Function: carboxylesterase activity (GO:0004091);; Cellular Component: extracellular region (GO:0005576);; Biological Process: root morphogenesis (GO:0010015);; Biological Process: regulation of hormone levels (GO:0010817);; Biological Process: cell growth (GO:0016049);; Biological Process: cuticle developme…	--	GDSL esterase/lipase At5g45950 OS=Arabidopsis thaliana GN=At5g45950 PE=2 SV=1	Putative uncharacterized protein GN=VIT_10s0003g00620 OS=Vitis vinifera (Grape) PE=4 SV=1	PREDICTED: GDSL esterase/lipase At5g45950-like isoform 1 [Vitis vinifera]	Vitis vinifera clone SS0ACG1YD11
	Tea_T4_Unigene_BMK.61062	2.41788	5577.61	-11.1717	6.68877e-07	0.00335664	down	[M]	Cell wall/membrane/envelope biogenesis	Cellular Component: nucleus (GO:0005634);; Cellular Component: cytoplasm (GO:0005737);; Biological Process: galactose metabolic process (GO:0006012);; Biological Process: response to heat (GO:0009408);; Biological Process: response to high light intensity (GO:0009644);; Biological Process: response to salt stress (GO:0009651);; Biological Process: response to abscisic acid stimulus (GO:0009737);;…	--	Galactinol synthase 4 OS=Arabidopsis thaliana GN=GOLS4 PE=2 SV=1	Galactinol synthase 1 GN=GOLS1 OS=Populus trichocarpa x Populus deltoides PE=2 SV=1	galactinol synthase 1 [Populus trichocarpa x Populus deltoides]	PREDICTED: Vitis vinifera glycogenin-1-like, transcript variant 2 (LOC100260266), mRNA
	Tea_T1_Unigene_BMK.66062	6.04471	4944.82	-9.67603	3.12669e-06	0.00784535	down	--	--	Molecular Function: copper ion binding (GO:0005507);; Molecular Function: electron carrier activity (GO:0009055);; Cellular Component: plasmodesma (GO:0009506);; Biological Process: pollination (GO:0009856);; Biological Process: electron transport chain (GO:0022900);; Cellular Component: intracellular membrane-bounded organelle (GO:0043231);; Biological Process: primary metabolic process (GO:0044…	--	Basic blue protein OS=Arabidopsis thaliana GN=ARPN PE=1 SV=2	Basic blue protein OS=Camellia sinensis (Tea) PE=2 SV=1	basic blue protein [Camellia sinensis]	Camellia sinensis clone U10BcDNA 2435 basic blue protein mRNA, complete cds
	Tea_T1_Unigene_BMK.78117	970.78	0	9.923	2.35313e-06	0.00679897	up	[I]	Lipid transport and metabolism	Molecular Function: triglyceride lipase activity (GO:0004806);; Cellular Component: cytoplasm (GO:0005737);; Cellular Component: mitochondrion (GO:0005739);; Cellular Component: lipid particle (GO:0005811);; Biological Process: water transport (GO:0006833);; Molecular Function: phosphatidylcholine 1-acylhydrolase activity (GO:0008970);; Cellular Component: chloroplast stroma (GO:0009570);; Biolog…	--	Phospholipase A1-IIgamma OS=Arabidopsis thaliana GN=DSEL PE=1 SV=1	Triacylglycerol lipase, putative GN=RCOM_1014390 OS=Ricinus communis (Castor bean) PE=4 SV=1	triacylglycerol lipase, putative [Ricinus communis]	PREDICTED: Vitis vinifera phospholipase A1-IIgamma-like (LOC100242927), mRNA
	Tea_T4_Unigene_BMK.16840	2.41788	3312.82	-10.4201	1.4454e-06	0.0053006	down	--	--	--	--	--	Putative uncharacterized protein GN=VIT_07s0005g06090 OS=Vitis vinifera (Grape) PE=4 SV=1	PREDICTED: uncharacterized protein LOC100241465 [Vitis vinifera]	Camellia sinensis DNA, SSR marker, MSE0239
	Tea_T2_Unigene_BMK.52955	1807.37	0	10.8197	3.46938e-07	0.00248335	up	[C]	Energy production and conversion	--	K02262|8e-20|tca:803825|COX3	Cytochrome c oxidase subunit 3 OS=Albinaria coerulea GN=COIII PE=3 SV=1	Cytochrome c oxidase subunit 3 (Fragment) GN=cox3 OS=Stypopodium sp. AWASE PE=3 SV=1	cytochrome oxidase subunit 3 [Stypopodium sp. AWASE]	--
	Tea_T1_Unigene_BMK.71536	6579.06	0	12.6837	3.64523e-08	0.00126383	up	--	--	--	--	23 kDa jasmonate-induced protein OS=Hordeum vulgare PE=2 SV=1	Putative uncharacterized protein OS=Camellia sinensis (Tea) PE=2 SV=1	hypothetical protein [Camellia sinensis]	Camellia sinensis hypothetical protein mRNA, complete cds
	Tea_T4_Unigene_BMK.16835	7.25365	7758.86	-10.0629	2.89828e-06	0.0074688	down	--	--	Cellular Component: nucleus (GO:0005634);; Cellular Component: cytoplasm (GO:0005737);; Biological Process: trichome morphogenesis (GO:0010090);; Biological Process: cysteine biosynthetic process (GO:0019344);; Biological Process: cell wall biogenesis (GO:0042546);; Cellular Component: apoplast (GO:0048046);;	--	--	Putative uncharacterized protein OS=Camellia sinensis (Tea) PE=2 SV=1	hypothetical protein [Camellia sinensis]	Camellia sinensis clone U10BCDNA 3164 hypothetical protein mRNA, complete cds
	Tea_T4_Unigene_BMK.43642	0	1541.02	-10.5897	1.32692e-06	0.00506078	down	--	--	Molecular Function: DNA binding (GO:0003677);; Molecular Function: sequence-specific DNA binding transcription factor activity (GO:0003700);; Cellular Component: nucleus (GO:0005634);; Biological Process: regulation of transcription, DNA-dependent (GO:0006355);; Biological Process: cellular protein modification process (GO:0006464);; Biological Process: response to stress (GO:0006950);; Biologica…	--	Transcription factor bHLH18 OS=Arabidopsis thaliana GN=BHLH18 PE=2 SV=1	Putative uncharacterized protein GN=VITISV_026466 OS=Vitis vinifera (Grape) PE=4 SV=1	hypothetical protein VITISV_026466 [Vitis vinifera]	PREDICTED: Vitis vinifera transcription factor bHLH25-like (LOC100251406), mRNA
	Tea_T4_Unigene_BMK.62207	0	1304.45	-10.3492	2.18139e-06	0.00679897	down	[IQ]	--	Molecular Function: acetate-CoA ligase activity (GO:0003987);; Cellular Component: mitochondrion (GO:0005739);; Cellular Component: peroxisome (GO:0005777);; Biological Process: acetate metabolic process (GO:0006083);; Biological Process: glyoxylate cycle (GO:0006097);; Biological Process: metabolic process (GO:0008152);; Molecular Function: o-succinylbenzoate-CoA ligase activity (GO:0008756);; C…	--	Probable acyl-activating enzyme 6 OS=Arabidopsis thaliana GN=AAE6 PE=2 SV=1	AMP dependent ligase, putative GN=RCOM_1328840 OS=Ricinus communis (Castor bean) PE=4 SV=1	PREDICTED: putative acyl-CoA synthetase YngI-like [Vitis vinifera]	PREDICTED: Vitis vinifera medium-chain-fatty-acid--CoA ligase-like (LOC100256407), mRNA
	Tea_T4_Unigene_BMK.60959	0	4464.24	-12.1242	1.20045e-07	0.00163515	down	--	--	Biological Process: signal transduction (GO:0007165);; Biological Process: response to fungus (GO:0009620);; Biological Process: response to abiotic stimulus (GO:0009628);; Biological Process: response to salt stress (GO:0009651);; Biological Process: jasmonic acid metabolic process (GO:0009694);; Biological Process: response to cytokinin stimulus (GO:0009735);; Biological Process: response to sa…	--	Cytosolic sulfotransferase 12 OS=Arabidopsis thaliana GN=SOT12 PE=1 SV=2	Flavonol 4'-sulfotransferase, putative GN=RCOM_0790490 OS=Ricinus communis (Castor bean) PE=4 SV=1	Flavonol 4&apos;-sulfotransferase, putative [Ricinus communis]	Solanum lycopersicum cv. Heinz 1706, chromosome 5 BAC clone C05SLe0114E01, complete sequence
	Tea_T4_Unigene_BMK.65212	0	2426.09	-11.2444	3.90677e-07	0.00248335	down	--	--	Biological Process: very long-chain fatty acid metabolic process (GO:0000038);; Biological Process: sulfur amino acid metabolic process (GO:0000096);; Biological Process: polysaccharide biosynthetic process (GO:0000271);; Cellular Component: endoplasmic reticulum (GO:0005783);; Biological Process: acetyl-CoA metabolic process (GO:0006084);; Biological Process: glycine catabolic process (GO:000654…	--	Probable 3-ketoacyl-CoA synthase 2 OS=Arabidopsis thaliana GN=KCS2 PE=2 SV=1	3-ketoacyl-CoA synthase GN=VIT_18s0001g02720 OS=Vitis vinifera (Grape) PE=3 SV=1	PREDICTED: 3-ketoacyl-CoA synthase 11-like [Vitis vinifera]	Vitis vinifera clone SS0ABP1YL14
	Tea_T4_Unigene_BMK.65366	1.20894	2259.83	-10.8683	1.57677e-06	0.00536935	down	--	--	Cellular Component: cytosol (GO:0005829);; Biological Process: response to stress (GO:0006950);; Biological Process: lignin biosynthetic process (GO:0009809);; Biological Process: positive regulation of flavonoid biosynthetic process (GO:0009963);; Biological Process: auxin homeostasis (GO:0010252);; Biological Process: suberin biosynthetic process (GO:0010345);; Biological Process: pollen exine …	--	Spermidine hydroxycinnamoyl transferase OS=Arabidopsis thaliana GN=SHT PE=1 SV=1	Putative hydroxycinnamoyl-CoA:shikimate/quinate hydroxycinnamoyltransferase OS=Camellia sinensis (Tea) PE=2 SV=1	putative hydroxycinnamoyl-CoA:shikimate/quinate hydroxycinnamoyltransferase [Camellia sinensis]	Camellia sinensis putative hydroxycinnamoyl-CoA:shikimate/quinate hydroxycinnamoyltransferase mRNA, complete cds
	Tea_T4_Unigene_BMK.49334	0	2829.75	-11.4665	2.72131e-07	0.00216226	down	--	--	--	--	Disease resistance response protein 206 OS=Pisum sativum GN=PI206 PE=2 SV=2	Uncharacterized protein GN=Solyc10g055190.1 OS=Solanum lycopersicum (Tomato) PE=4 SV=1	hypothetical protein [Nicotiana benthamiana]	--
	Tea_T4_Unigene_BMK.63284	0	3314.47	-11.6946	1.95379e-07	0.00209366	down	[M]	Cell wall/membrane/envelope biogenesis	Biological Process: immune system process (GO:0002376);; Molecular Function: amidase activity (GO:0004040);; Molecular Function: serine-type endopeptidase activity (GO:0004252);; Molecular Function: structural constituent of cell wall (GO:0005199);; Molecular Function: protein binding (GO:0005515);; Molecular Function: mannose binding (GO:0005537);; Cellular Component: extracellular region (GO:00…	--	14 kDa proline-rich protein DC2.15 OS=Daucus carota PE=2 SV=1	14 kDa proline-rich protein DC2.15, putative GN=RCOM_0250410 OS=Ricinus communis (Castor bean) PE=4 SV=1	14 kDa proline-rich protein DC2.15 precursor, putative [Ricinus communis]	Volvox carteri f. nagariensis hypothetical protein, mRNA
	Tea_T4_Unigene_BMK.69959	0	2899.23	-11.5015	2.57838e-07	0.00216226	down	[O]	Posttranslational modification, protein turnover, chaperones	Molecular Function: serine-type endopeptidase activity (GO:0004252);; Cellular Component: cell wall (GO:0005618);; Biological Process: proteolysis (GO:0006508);; Biological Process: asymmetric cell division (GO:0008356);; Cellular Component: plant-type cell wall (GO:0009505);; Cellular Component: external side of plasma membrane (GO:0009897);; Biological Process: stomatal complex morphogenesis (G…	--	Subtilisin-like protease OS=Arabidopsis thaliana GN=ARA12 PE=1 SV=1	Cucumisin, putative GN=RCOM_1498530 OS=Ricinus communis (Castor bean) PE=4 SV=1	Cucumisin precursor, putative [Ricinus communis]	PREDICTED: Vitis vinifera subtilisin-like protease (LOC100253196), mRNA
	Tea_T1_Unigene_BMK.58458	933.302	0	9.8662	2.68117e-06	0.00710124	up	--	--	--	--	Putative ribonuclease H protein At1g65750 OS=Arabidopsis thaliana GN=At1g65750 PE=3 SV=1	Uncharacterized protein GN=Solyc07g056380.1 OS=Solanum lycopersicum (Tomato) PE=4 SV=1	predicted protein [Populus trichocarpa]	--
	Tea_T2_Unigene_BMK.12347	936.929	0	9.8718	2.64683e-06	0.00710124	up	--	--	--	--	--	--	hypothetical protein MELLADRAFT_91365 [Melampsora larici-populina 98AG31]	Blastodinium navicula isolate BN12 18S ribosomal RNA gene, partial sequence; internal transcribed spacer 1 and 5.8S ribosomal RNA gene, complete sequence; and internal transcribed spacer 2, partial sequence
Tea_T3_vs_Tea_T4.annotation
