# Supplementary material for: De novo assembly and transcriptome characterization: novel insights into catechins biosynthesis in Camellia sinensis
Source: BMC Plant Biol. 2014 Oct 15;14:277. doi: 10.1186/s12870-014-0277-4 (PMC4203915; doi:10.1186/s12870-014-0277-4)
Supplement: Additional file 3: — Unigenes involved in the flavonoid biosynthesis in leaves of C. sinensis. [file 12870_2014_277_MOESM3_ESM.xlsx]

## Sheet: Table S3
Table S3. Unigenes involved in the flavonoid biosynthesis in leaves of C. sinensis.
Gene	Enzyme No.	Unigene ID	Length (bp)	COG class	COG class annotation	GO annotation	KEGG annotation	Swissprot annotation	TrEMBL annotation	Nr annotation	Nt annotation	RPKM
												Tea_T1	Tea_T2	Tea_T3	Tea_T4
CHS, chalcone synthase	EC:2.3.1.74	Tea_T1_Unigene_BMK.60186	1499	[Q]	Secondary metabolites biosynthesis, transport and catabolism	Biological Process: flavonoid biosynthetic process (GO:0009813);; Molecular Function: naringenin-chalcone synthase activity (GO:0016210);;	--	Chalcone synthase 2 OS=Camellia sinensis GN=CHS2 PE=2 SV=1	Chalcone synthase 2 GN=chs2 OS=Camellia chekiangoleosa PE=2 SV=1	RecName: Full=Chalcone synthase 2; AltName: Full=Naringenin-chalcone synthase 2	Camellia sinensis CHS2 mRNA for chalcone synthase, complete cds, clone: VEG37	172.017	626.488	232.711	629.644
		Tea_T3_Unigene_BMK.32831	1355	--	--	Molecular Function: protein binding (GO:0005515);; Cellular Component: nucleus (GO:0005634);; Cellular Component: endoplasmic reticulum (GO:0005783);; Biological Process: response to oxidative stress (GO:0006979);; Biological Process: response to wounding (GO:0009611);; Biological Process: response to gravity (GO:0009629);; Cellular Component: plant-type vacuole membrane (GO:0009705);; Biological…	K00660|0.0|ath:AT5G13930|TT4	Chalcone synthase 3 OS=Sinapis alba GN=CHS3 PE=2 SV=1	Chalcone synthase GN=chs OS=Sisymbrium irio (London rocket) PE=3 SV=1	chalcone synthase [Sisymbrium irio]	Isatis tinctoria chalcone synthase (Chs) gene, exons 1, 2 and partial cds	0	0	30.9773	0
		Tea_T2_Unigene_BMK.22492	235	--	--	Cellular Component: nucleus (GO:0005634);; Cellular Component: endoplasmic reticulum (GO:0005783);; Biological Process: response to oxidative stress (GO:0006979);; Biological Process: response to wounding (GO:0009611);; Biological Process: response to gravity (GO:0009629);; Cellular Component: plant-type vacuole membrane (GO:0009705);; Biological Process: chalcone biosynthetic process (GO:0009715…	K00660|8e-47|pop:POPTR_554829|CHS6	Chalcone synthase 3 OS=Camellia sinensis GN=CHS3 PE=2 SV=1	Chalcone synthase (Fragment) OS=Fragaria chiloensis PE=2 SV=1	chalcone synthase [Fragaria chiloensis]	Camellia sinensis CHS3 mRNA for chalcone synthase, complete cds, clone: VEG41	23.0042	233.461	10.8331	260.043
		Tea_T4_Unigene_BMK.60628	1520	[Q]	Secondary metabolites biosynthesis, transport and catabolism	Biological Process: flavonoid biosynthetic process (GO:0009813);; Molecular Function: naringenin-chalcone synthase activity (GO:0016210);;	--	Chalcone synthase 3 OS=Camellia sinensis GN=CHS3 PE=2 SV=1	Chalcone synthase 3 GN=CHS3 OS=Camellia chekiangoleosa PE=2 SV=1	chalcone synthase 3 [Camellia chekiangoleosa]	Camellia sinensis CHS3 mRNA for chalcone synthase, complete cds, clone: VEG41	129.852	578.207	113.195	727.968
		Tea_T3_Unigene_BMK.34120	211	--	--	Cellular Component: cytoplasm (GO:0005737);; Biological Process: defense response (GO:0006952);; Biological Process: chalcone biosynthetic process (GO:0009715);; Biological Process: flavonoid biosynthetic process (GO:0009813);; Molecular Function: naringenin-chalcone synthase activity (GO:0016210);; Molecular Function: trihydroxystilbene synthase activity (GO:0050350);;	--	Chalcone synthase (Fragment) OS=Medicago sativa GN=CHSII PE=2 SV=1	Putative uncharacterized protein GN=VIT_16s0022g01140 OS=Vitis vinifera (Grape) PE=3 SV=1	stilbene synthase - grape	Vitis vinifera clone 361781_L1 stilbene synthase mRNA, partial cds	0	0	7.65115	0
		Tea_T1_Unigene_BMK.81429	697	--	--	Molecular Function: protein binding (GO:0005515);; Cellular Component: nucleus (GO:0005634);; Cellular Component: endoplasmic reticulum (GO:0005783);; Biological Process: response to oxidative stress (GO:0006979);; Biological Process: response to wounding (GO:0009611);; Biological Process: response to gravity (GO:0009629);; Cellular Component: plant-type vacuole membrane (GO:0009705);; Biological…	--	Chalcone synthase 1 OS=Camellia sinensis GN=CHS1 PE=2 SV=1	Chalcone synthase GN=CHS OS=Camellia nitidissima PE=2 SV=1	chalcone synthase [Camellia japonica]	Camellia sinensis cultivar Longjing 43 chalcone synthase (CHS2) mRNA, complete cds	95.2541	711.275	57.1924	648.127
CHI, chalcone isomerase	EC:5.5.1.6	Tea_T3_Unigene_BMK.1711	204	--	--	Cellular Component: chloroplast (GO:0009507);; Biological Process: anthocyanin-containing compound biosynthetic process (GO:0009718);; Biological Process: response to sucrose stimulus (GO:0009744);; Biological Process: response to UV-B (GO:0010224);; Biological Process: cellular modified amino acid biosynthetic process (GO:0042398);; Molecular Function: chalcone isomerase activity (GO:0045430);; …	--	--	Putative uncharacterized protein At5g05270 GN=At5g05270 OS=Arabidopsis thaliana (Mouse-ear cress) PE=1 SV=1	chalcone-flavanone isomerase-like proetin [Arabidopsis thaliana]	Arabidopsis thaliana chalcone-flavanone isomerase-like proetin (AT5G05270) mRNA, complete cds	0	0	5.47871	0
		Tea_T4_Unigene_BMK.63099	1295	--	--	Molecular Function: fatty acid binding (GO:0005504);; Biological Process: fatty acid metabolic process (GO:0006631);; Cellular Component: chloroplast stroma (GO:0009570);; Biological Process: flavonoid biosynthetic process (GO:0009813);; Molecular Function: chalcone isomerase activity (GO:0045430);;	--	Chalcone--flavonone isomerase 2 OS=Lotus japonicus GN=CHI2 PE=2 SV=1	Putative uncharacterized protein GN=VIT_19s0014g00100 OS=Vitis vinifera (Grape) PE=4 SV=1	PREDICTED: chalcone--flavonone isomerase-like [Vitis vinifera]	PREDICTED: Vitis vinifera chalcone--flavonone isomerase-like (LOC100267517), mRNA	1.82634	1.68848	0.287685	4.9586
		Tea_T3_Unigene_BMK.33856	213	--	--	Molecular Function: protein binding (GO:0005515);; Cellular Component: nucleus (GO:0005634);; Cellular Component: chloroplast (GO:0009507);; Cellular Component: plant-type vacuole membrane (GO:0009705);; Biological Process: anthocyanin-containing compound biosynthetic process (GO:0009718);; Biological Process: response to auxin stimulus (GO:0009733);; Biological Process: response to sucrose stimu…	K01859|2e-06|ath:AT3G55120|TT5	Chalcone--flavonone isomerase OS=Raphanus sativus GN=CHI PE=2 SV=1	Chalcone-flavanone isomerase 2 protein GN=CHI2 OS=Brassica rapa subsp. campestris PE=2 SV=1	chalcone-flavanone isomerase 2 protein [Brassica rapa subsp. campestris]	Brassica rapa subsp. campestris chalcone-flavanone isomerase 2 protein (CHI2) mRNA, complete cds	0	0	15.4501	0
		Tea_T4_Unigene_BMK.56057	2178	[G]	Carbohydrate transport and metabolism	Biological Process: RNA splicing, via endonucleolytic cleavage and ligation (GO:0000394);; Molecular Function: aldose 1-epimerase activity (GO:0004034);; Cellular Component: nucleus (GO:0005634);; Biological Process: galactose metabolic process (GO:0006012);; Biological Process: methionine biosynthetic process (GO:0009086);; Molecular Function: intramolecular lyase activity (GO:0016872);; Molecul…	--	Putative glucose-6-phosphate 1-epimerase OS=Cenchrus ciliaris PE=2 SV=1	Chalcone isomerase GN=CHI OS=Camellia chekiangoleosa PE=2 SV=1	chalcone isomerase [Camellia chekiangoleosa]	Camellia sinensis chalcone isomerase (CHI) mRNA, complete cds	60.2164	32.8259	5.70175	273.798
		Tea_T1_Unigene_BMK.75527	1267	--	--	Biological Process: flavonoid biosynthetic process (GO:0009813);; Molecular Function: chalcone isomerase activity (GO:0045430);;	K01859|1e-116|vvi:100233078|CHI, CHI1, CHI2	Chalcone--flavonone isomerase OS=Camellia sinensis GN=CHI PE=2 SV=2	Chalcone isomerase GN=CHI OS=Camellia nitidissima PE=2 SV=1	chalcone isomerase [Camellia nitidissima]	Camellia nitidissima chalcone isomerase (CHI) mRNA, complete cds	48.4454	132.991	37.3434	95.2818
		Tea_T3_Unigene_BMK.12960	387	--	--	Molecular Function: protein binding (GO:0005515);; Cellular Component: nucleus (GO:0005634);; Cellular Component: chloroplast (GO:0009507);; Cellular Component: plant-type vacuole membrane (GO:0009705);; Biological Process: anthocyanin-containing compound biosynthetic process (GO:0009718);; Biological Process: response to auxin stimulus (GO:0009733);; Biological Process: response to sucrose stimu…	K01859|2e-77|ath:AT3G55120|TT5	Chalcone--flavonone isomerase OS=Arabidopsis lyrata subsp. petraea GN=CHI PE=3 SV=1	Chalcone isomerase (Fragment) GN=CHI OS=Parrya nudicaulis PE=2 SV=1	chalcone isomerase [Parrya nudicaulis]	Brassica rapa subsp. campestris chalcone-flavanone isomerase 1 protein (CHI1) mRNA, complete cds	0	0	10.2685	0
		Tea_T2_Unigene_BMK.22768	1001	--	--	Cellular Component: chloroplast (GO:0009507);; Biological Process: anthocyanin-containing compound biosynthetic process (GO:0009718);; Biological Process: response to sucrose stimulus (GO:0009744);; Biological Process: response to UV-B (GO:0010224);; Biological Process: cellular modified amino acid biosynthetic process (GO:0042398);; Molecular Function: chalcone isomerase activity (GO:0045430);; …	--	Chalcone--flavonone isomerase OS=Verbena hybrida GN=CHI PE=2 SV=1	Putative uncharacterized protein GN=VIT_13s0067g02870 OS=Vitis vinifera (Grape) PE=4 SV=1	unnamed protein product [Vitis vinifera]	PREDICTED: Vitis vinifera chalcone--flavonone isomerase-like, transcript variant 1 (LOC100255217), mRNA	58.8438	297.807	73.8157	146.742
F3’H, flavonoid 3’-hydroxylase	EC:1.14.13.21	Tea_T4_Unigene_BMK.40529	1847	[Q]	Secondary metabolites biosynthesis, transport and catabolism	Biological Process: very long-chain fatty acid metabolic process (GO:0000038);; Molecular Function: monooxygenase activity (GO:0004497);; Molecular Function: iron ion binding (GO:0005506);; Cellular Component: extracellular region (GO:0005576);; Cellular Component: endoplasmic reticulum membrane (GO:0005789);; Molecular Function: electron carrier activity (GO:0009055);; Biological Process: respon…	K05280|0.0|pop:POPTR_823742|F3H1	Flavonoid 3&apos;-monooxygenase OS=Petunia hybrida GN=CYP75B2 PE=2 SV=1	Putative flavonoid-3'-hydroxylase OS=Camellia sinensis (Tea) PE=2 SV=1	putative flavonoid-3&apos;-hydroxylase [Camellia sinensis]	Camellia sinensis putative flavonoid-3'-hydroxylase mRNA, complete cds	36.6472	165.202	30.6258	63.9126
		Tea_T4_Unigene_BMK.58883	1857	[Q]	Secondary metabolites biosynthesis, transport and catabolism	Biological Process: very long-chain fatty acid metabolic process (GO:0000038);; Molecular Function: binding (GO:0005488);; Molecular Function: iron ion binding (GO:0005506);; Cellular Component: endoplasmic reticulum (GO:0005783);; Molecular Function: electron carrier activity (GO:0009055);; Biological Process: response to auxin stimulus (GO:0009733);; Biological Process: lignin biosynthetic proc…	--	Flavonoid 3&apos;-monooxygenase OS=Petunia hybrida GN=CYP75B2 PE=2 SV=1	Putative uncharacterized protein GN=VIT_11s0016g01020 OS=Vitis vinifera (Grape) PE=3 SV=1	PREDICTED: flavonoid 3&apos;-monooxygenase [Vitis vinifera]	PREDICTED: Vitis vinifera flavonoid 3'-monooxygenase-like (LOC100254375), mRNA	52.3701	4.53153	2.67494	149.988
		Tea_T2_Unigene_BMK.9273	297	--	--	Molecular Function: monooxygenase activity (GO:0004497);; Molecular Function: binding (GO:0005488);; Molecular Function: iron ion binding (GO:0005506);; Molecular Function: electron carrier activity (GO:0009055);; Biological Process: anthocyanin-containing compound biosynthetic process (GO:0009718);; Biological Process: response to auxin stimulus (GO:0009733);; Biological Process: response to suc…	--	Flavonoid 3&apos;-monooxygenase OS=Petunia hybrida GN=CYP75B2 PE=2 SV=1	CYP92B3 OS=Nicotiana tabacum (Common tobacco) PE=2 SV=1	CYP92B3 [Nicotiana tabacum]	PREDICTED: Vitis vinifera flavonoid 3'-monooxygenase-like (LOC100254375), mRNA	10.6178	4.01577	0	0.900868
		Tea_T1_Unigene_BMK.81378	1894	[Q]	Secondary metabolites biosynthesis, transport and catabolism	Molecular Function: binding (GO:0005488);; Molecular Function: iron ion binding (GO:0005506);; Molecular Function: electron carrier activity (GO:0009055);; Biological Process: response to UV (GO:0009411);; Biological Process: response to auxin stimulus (GO:0009733);; Biological Process: flavonoid biosynthetic process (GO:0009813);; Cellular Component: membrane (GO:0016020);; Molecular Function: f…	--	Flavonoid 3&apos;-monooxygenase OS=Petunia hybrida GN=CYP75B2 PE=2 SV=1	Flavonoid 3' hydroxylase OS=Actinidia chinensis (Kiwi) PE=2 SV=1	flavonoid 3&apos; hydroxylase [Actinidia chinensis]	Vitis vinifera contig VV78X048826.7, whole genome shotgun sequence	94.5475	18.2968	4.95032	18.4493
		Tea_T2_Unigene_BMK.34166	307	--	--	Biological Process: very long-chain fatty acid metabolic process (GO:0000038);; Molecular Function: monooxygenase activity (GO:0004497);; Molecular Function: binding (GO:0005488);; Molecular Function: iron ion binding (GO:0005506);; Cellular Component: cell wall (GO:0005618);; Cellular Component: mitochondrion (GO:0005739);; Cellular Component: endoplasmic reticulum (GO:0005783);; Cellular Compon…	--	Flavonoid 3&apos;-monooxygenase OS=Petunia hybrida GN=CYP75B2 PE=2 SV=1	Uncharacterized protein OS=Glycine max (Soybean) PE=3 SV=2	PREDICTED: flavonoid 3&apos;-monooxygenase-like [Glycine max]	--	0	3.66913	0.809017	2.96318
F3’5’H, flavonoid 3’, 5’-hydroxylase	EC:1.14.13.88	Tea_T4_Unigene_BMK.56602	1664	[Q]	Secondary metabolites biosynthesis, transport and catabolism	Molecular Function: iron ion binding (GO:0005506);; Cellular Component: extracellular region (GO:0005576);; Cellular Component: endoplasmic reticulum (GO:0005783);; Molecular Function: electron carrier activity (GO:0009055);; Biological Process: anthocyanin-containing compound biosynthetic process (GO:0009718);; Biological Process: response to auxin stimulus (GO:0009733);; Biological Process: res…	--	Flavonoid 3&apos;,5&apos;-hydroxylase 1 OS=Petunia hybrida GN=CYP75A1 PE=2 SV=1	Putative uncharacterized protein GN=VIT_08s0007g05160 OS=Vitis vinifera (Grape) PE=3 SV=1	PREDICTED: flavonoid 3&apos;,5&apos;-hydroxylase 2 [Vitis vinifera]	PREDICTED: Vitis vinifera flavonoid 3',5'-hydroxylase 2-like (LOC100247021), mRNA	0.609147	5.93316	0.0373149	8.65061
		Tea_T4_Unigene_BMK.60998	2249	[Q]	Secondary metabolites biosynthesis, transport and catabolism	Molecular Function: iron ion binding (GO:0005506);; Cellular Component: endoplasmic reticulum (GO:0005783);; Molecular Function: electron carrier activity (GO:0009055);; Biological Process: anthocyanin-containing compound biosynthetic process (GO:0009718);; Biological Process: response to auxin stimulus (GO:0009733);; Biological Process: response to sucrose stimulus (GO:0009744);; Biological Proc…	K13083|0.0|vvi:100248071|hypothetical protein LOC100248071	Flavonoid 3&apos;,5&apos;-hydroxylase 2 OS=Petunia hybrida GN=CYP75A3 PE=2 SV=1	Flavonoid 3',5'-hydroxylase OS=Camellia sinensis (Tea) PE=2 SV=1	flavonoid 3&apos;,5&apos;-hydroxylase [Camellia sinensis]	Camellia sinensis flavonoid 3',5'-hydroxylase mRNA, complete cds	44.5941	55.6539	3.09218	507.586
F3H/FTH, flavanone 3-hydroxylase	EC:1.14.11.9	Tea_T2_Unigene_BMK.17446	372	[R]	General function prediction only	Cellular Component: cytoplasm (GO:0005737);; Biological Process: anthocyanin-containing compound biosynthetic process (GO:0009718);; Biological Process: response to auxin stimulus (GO:0009733);; Biological Process: response to sucrose stimulus (GO:0009744);; Biological Process: flavonoid biosynthetic process (GO:0009813);; Biological Process: response to UV-B (GO:0010224);; Biological Process: de…	--	Naringenin,2-oxoglutarate 3-dioxygenase (Fragment) OS=Petunia hybrida GN=AN3 PE=1 SV=1	Flavanone 3-hydroxylase (Fragment) GN=F3H3 OS=Populus trichocarpa (Western balsam poplar) PE=4 SV=1	flavanone 3-hydroxylase [Populus trichocarpa]	Paeonia suffruticosa flavanone 3-hydroxylase mRNA, complete cds	0.151377	3.38426	0	0.575393
		Tea_T4_Unigene_BMK.51077	1281	--	--	Cellular Component: cytoplasm (GO:0005737);; Biological Process: anthocyanin-containing compound biosynthetic process (GO:0009718);; Biological Process: response to sucrose stimulus (GO:0009744);; Biological Process: flavonoid biosynthetic process (GO:0009813);; Biological Process: response to UV-B (GO:0010224);; Molecular Function: oxidoreductase activity, acting on single donors with incorporat…	--	Naringenin,2-oxoglutarate 3-dioxygenase (Fragment) OS=Petunia hybrida GN=AN3 PE=1 SV=1	Flavanone 3-hydroxylase GN=F3H OS=Camellia chekiangoleosa PE=2 SV=1	flavanone 3-hydroxylase [Camellia chekiangoleosa]	Camellia japonica F3Hb mRNA for flavanone 3-hydroxylase, partial cds	0.659394	2.68972	0.145415	1.58738
		Tea_T4_Unigene_BMK.65328	2464	[R]	General function prediction only	Cellular Component: photosystem I (GO:0009522);; Cellular Component: photosystem II (GO:0009523);; Cellular Component: chloroplast thylakoid membrane (GO:0009535);; Biological Process: anthocyanin-containing compound biosynthetic process (GO:0009718);; Biological Process: response to sucrose stimulus (GO:0009744);; Biological Process: photosynthesis, light harvesting (GO:0009765);; Biological Pro…	K00475|0.0|vvi:100233079|F3H, FHT	Naringenin,2-oxoglutarate 3-dioxygenase OS=Malus domestica PE=2 SV=1	Flavanone 3-hydroxylase GN=F3H OS=Camellia sinensis (Tea) PE=2 SV=1	flavanone 3-hydroxylase [Camellia sinensis]	Camellia sinensis flavanone 3-hydroxylase (F3H) mRNA, complete cds	179.747	542.694	110.349	526.19
FNS, flavone synthase	EC:1.14.11.22	Tea_T4_Unigene_BMK.16819	1868	[Q]	Secondary metabolites biosynthesis, transport and catabolism	Molecular Function: monooxygenase activity (GO:0004497);; Molecular Function: iron ion binding (GO:0005506);; Cellular Component: endoplasmic reticulum (GO:0005783);; Molecular Function: electron carrier activity (GO:0009055);; Biological Process: response to UV (GO:0009411);; Biological Process: anatomical structure morphogenesis (GO:0009653);; Biological Process: isoflavonoid biosynthetic proce…	--	Licodione synthase OS=Glycyrrhiza echinata GN=CYP93B1 PE=1 SV=2	Flavone synthase II OS=Camellia sinensis (Tea) PE=2 SV=1	flavone synthase II [Camellia sinensis]	Camellia sinensis flavone synthase II mRNA, complete cds	16.3993	12.8406	0	118.654
FLS, flavonol synthase	EC:1.14.11.23	Tea_T2_Unigene_BMK.40753	201	--	--	--	--	--	--	--	Camellia sinensis flavonol synthase mRNA, complete cds	0	0.988958	0	0
		Tea_T4_Unigene_BMK.66840	217	--	--	--	--	--	--	--	Camellia sinensis flavonol synthase (FLS) mRNA, complete cds	0	0.305347	0	0.246597
		Tea_T3_Unigene_BMK.19554	1163	[R]	General function prediction only	Molecular Function: iron ion binding (GO:0005506);; Cellular Component: peroxisome (GO:0005777);; Biological Process: vacuole organization (GO:0007033);; Cellular Component: chloroplast (GO:0009507);; Biological Process: response to wounding (GO:0009611);; Biological Process: response to abiotic stimulus (GO:0009628);; Biological Process: response to jasmonic acid stimulus (GO:0009753);; Biologic…	--	Flavonol synthase/flavanone 3-hydroxylase OS=Petunia hybrida GN=FL PE=2 SV=1	Putative uncharacterized protein GN=VIT_03s0017g02350 OS=Vitis vinifera (Grape) PE=3 SV=1	PREDICTED: probable 2-oxoglutarate/Fe(II)-dependent dioxygenase-like [Vitis vinifera]	PREDICTED: Vitis vinifera probable 2-oxoglutarate/Fe(II)-dependent dioxygenase-like (LOC100248395), mRNA	4.30936	4.78578	8.48894	1.88648
		Tea_T3_Unigene_BMK.2468	289	[R]	General function prediction only	Biological Process: transition metal ion transport (GO:0000041);; Biological Process: MAPK cascade (GO:0000165);; Biological Process: response to hypoxia (GO:0001666);; Biological Process: regulation of response to biotic stimulus (GO:0002831);; Molecular Function: protein kinase activity (GO:0004672);; Molecular Function: protein binding (GO:0005515);; Cellular Component: cytoplasm (GO:0005737);…	--	Flavonol synthase/flavanone 3-hydroxylase OS=Arabidopsis thaliana GN=FLS1 PE=1 SV=1	Oxidoreductase GN=ARALYDRAFT_910494 OS=Arabidopsis lyrata subsp. lyrata (Lyre-leaved rock-cress) PE=3 SV=1	oxidoreductase [Arabidopsis lyrata subsp. lyrata]	Arabidopsis lyrata subsp. lyrata oxidoreductase, mRNA	0	0	1.93366	0
		Tea_T2_Unigene_BMK.31296	1077	[R]	General function prediction only	Molecular Function: transmembrane receptor protein serine/threonine kinase activity (GO:0004675);; Molecular Function: iron ion binding (GO:0005506);; Molecular Function: protein binding (GO:0005515);; Molecular Function: ATP binding (GO:0005524);; Cellular Component: cytoplasm (GO:0005737);; Cellular Component: endosome (GO:0005768);; Cellular Component: plasma membrane (GO:0005886);; Biological…	--	Flavonol synthase/flavanone 3-hydroxylase OS=Petroselinum crispum GN=FLS PE=1 SV=1	Flavonol synthase GN=FLS OS=Camellia nitidissima PE=2 SV=1	flavonol synthase [Camellia nitidissima]	Camellia nitidissima flavonol synthase (FLS) mRNA, complete cds	12.6533	5.96773	2.24846	17.8372
		Tea_T1_Unigene_BMK.74205	1523	[R]	General function prediction only	Molecular Function: iron ion binding (GO:0005506);; Biological Process: response to stress (GO:0006950);; Biological Process: response to abiotic stimulus (GO:0009628);; Biological Process: response to hormone stimulus (GO:0009725);; Biological Process: flavonoid biosynthetic process (GO:0009813);; Biological Process: organ senescence (GO:0010260);; Molecular Function: oxidoreductase activity, ac…	--	Flavonol synthase/flavanone 3-hydroxylase OS=Petroselinum crispum GN=FLS PE=1 SV=1	Putative uncharacterized protein GN=VIT_03s0063g01150 OS=Vitis vinifera (Grape) PE=3 SV=1	PREDICTED: gibberellin 20 oxidase 1-like [Vitis vinifera]	PREDICTED: Vitis vinifera gibberellin 20 oxidase 1-like (LOC100265761), mRNA	17.5629	1.00065	4.07696	1.44056
		Tea_T1_Unigene_BMK.84443	211	--	--	Molecular Function: oxidoreductase activity, acting on paired donors, with incorporation or reduction of molecular oxygen, 2-oxoglutarate as one donor, and incorporation of one atom each of oxygen into both donors (GO:0016706);; Biological Process: oxidation-reduction process (GO:0055114);;	--	Flavonol synthase/flavanone 3-hydroxylase OS=Solanum tuberosum PE=2 SV=1	Putative uncharacterized protein GN=VIT_02s0234g00010 OS=Vitis vinifera (Grape) PE=3 SV=1	PREDICTED: gibberellin 20 oxidase 1-like [Vitis vinifera]	--	0.266883	0	0	0
		Tea_T4_Unigene_BMK.38800	742	[R]	General function prediction only	Biological Process: transition metal ion transport (GO:0000041);; Biological Process: response to stress (GO:0006950);; Biological Process: ethylene biosynthetic process (GO:0009693);; Biological Process: anthocyanin-containing compound biosynthetic process (GO:0009718);; Biological Process: response to auxin stimulus (GO:0009733);; Biological Process: response to sucrose stimulus (GO:0009744);; …	--	Flavonol synthase/flavanone 3-hydroxylase OS=Citrus unshiu GN=FLS PE=1 SV=1	Uncharacterized protein OS=Glycine max (Soybean) PE=3 SV=1	PREDICTED: flavonol synthase/flavanone 3-hydroxylase-like [Glycine max]	--	0	0.267898	0	1.73083
		Tea_T1_Unigene_BMK.65792	1403	[R]	General function prediction only	Molecular Function: protein kinase activity (GO:0004672);; Molecular Function: protein binding (GO:0005515);; Cellular Component: endosome (GO:0005768);; Cellular Component: plasma membrane (GO:0005886);; Biological Process: iron ion transport (GO:0006826);; Biological Process: receptor-mediated endocytosis (GO:0006898);; Biological Process: vacuole organization (GO:0007033);; Biological Process:…	--	Flavonol synthase/flavanone 3-hydroxylase OS=Citrus unshiu GN=FLS PE=1 SV=1	Flavonol synthase GN=FLS OS=Camellia sinensis (Tea) PE=2 SV=1	flavonol synthase [Camellia sinensis]	Camellia sinensis flavonol synthase mRNA, complete cds	86.8565	284.168	15.7996	428.932
		Tea_T4_Unigene_BMK.62188	1281	[R]	General function prediction only	Molecular Function: transmembrane receptor protein serine/threonine kinase activity (GO:0004675);; Molecular Function: iron ion binding (GO:0005506);; Molecular Function: protein binding (GO:0005515);; Molecular Function: ATP binding (GO:0005524);; Cellular Component: cytoplasm (GO:0005737);; Cellular Component: endosome (GO:0005768);; Cellular Component: plasma membrane (GO:0005886);; Biological…	K05278|0.0|vvi:100249002|similar to flavonol synthase	Flavonol synthase/flavanone 3-hydroxylase OS=Petunia hybrida GN=FL PE=2 SV=1	Flavonol synthase GN=FLS OS=Camellia nitidissima PE=2 SV=1	flavonol synthase [Camellia nitidissima]	Camellia sinensis flavonol synthase mRNA, complete cds	19.8697	1.39659	6.25283	20.3854
		Tea_T1_Unigene_BMK.41307	437	[R]	General function prediction only	Molecular Function: iron ion binding (GO:0005506);; Cellular Component: cytoplasm (GO:0005737);; Biological Process: ethylene biosynthetic process (GO:0009693);; Biological Process: response to abscisic acid stimulus (GO:0009737);; Biological Process: embryo development ending in seed dormancy (GO:0009793);; Biological Process: flavonoid biosynthetic process (GO:0009813);; Molecular Function: 1-a…	--	Thebaine 6-O-demethylase OS=Papaver somniferum GN=T6ODM PE=1 SV=1	Uncharacterized protein OS=Glycine max (Soybean) PE=3 SV=1	PREDICTED: flavonol synthase/flavanone 3-hydroxylase-like [Glycine max]	Lotus japonicus clone JCVI-FLLj-22J18 unknown mRNA	2.9638	0	0	0.244904
		Tea_T4_Unigene_BMK.51722	211	--	--	Molecular Function: DNA binding (GO:0003677);; Cellular Component: nucleus (GO:0005634);; Cellular Component: cytosol (GO:0005829);; Biological Process: DNA-dependent transcription, initiation (GO:0006352);; Molecular Function: zinc ion binding (GO:0008270);; Biological Process: histone modification (GO:0016570);; Molecular Function: oxidoreductase activity, acting on paired donors, with incorpor…	--	Zinc finger CCCH domain-containing protein 19 OS=Arabidopsis thaliana GN=NERD PE=1 SV=3	Flavonol synthase/flavanone 3-hydroxylase GN=MTR_3g117490 OS=Medicago truncatula (Barrel medic) PE=4 SV=1	Flavonol synthase/flavanone 3-hydroxylase [Medicago truncatula]	PREDICTED: Vitis vinifera zinc finger CCCH domain-containing protein 44-like (LOC100252322), mRNA	0	1.25612	0	0.253609
		Tea_T2_Unigene_BMK.15087	338	[R]	General function prediction only	Cellular Component: cytoplasm (GO:0005737);; Biological Process: toxin catabolic process (GO:0009407);; Biological Process: response to wounding (GO:0009611);; Biological Process: response to abscisic acid stimulus (GO:0009737);; Biological Process: embryo development ending in seed dormancy (GO:0009793);; Biological Process: coumarin biosynthetic process (GO:0009805);; Biological Process: flavon…	--	S-norcoclaurine synthase 1 OS=Coptis japonica GN=NCS1 PE=1 SV=1	Flavonol synthase/flavanone 3-hydroxylase, putative GN=RCOM_1278050 OS=Ricinus communis (Castor bean) PE=3 SV=1	unnamed protein product [Vitis vinifera]	--	0.166604	0.392072	0	0
		Tea_T4_Unigene_BMK.19075	320	[R]	General function prediction only	Biological Process: transition metal ion transport (GO:0000041);; Cellular Component: cytoplasm (GO:0005737);; Biological Process: response to stress (GO:0006950);; Biological Process: toxin catabolic process (GO:0009407);; Biological Process: response to abscisic acid stimulus (GO:0009737);; Biological Process: embryo development ending in seed dormancy (GO:0009793);; Biological Process: flavono…	--	S-norcoclaurine synthase 1 OS=Coptis japonica GN=NCS1 PE=1 SV=1	Flavonol synthase/flavanone 3-hydroxylase, putative GN=RCOM_1278050 OS=Ricinus communis (Castor bean) PE=3 SV=1	unnamed protein product [Vitis vinifera]	PREDICTED: Vitis vinifera S-norcoclaurine synthase 1-like (LOC100248938), mRNA	0.527927	0	0	1.00334
		Tea_T4_Unigene_BMK.33139	363	[R]	General function prediction only	Biological Process: response to abiotic stimulus (GO:0009628);; Biological Process: response to abscisic acid stimulus (GO:0009737);; Biological Process: embryo development ending in seed dormancy (GO:0009793);; Biological Process: flavonoid biosynthetic process (GO:0009813);; Biological Process: cell wall modification involved in abscission (GO:0009830);; Biological Process: seed germination (GO…	--	S-norcoclaurine synthase 1 OS=Coptis japonica GN=NCS1 PE=1 SV=1	Putative uncharacterized protein GN=VIT_02s0012g00320 OS=Vitis vinifera (Grape) PE=4 SV=1	PREDICTED: S-norcoclaurine synthase 1 [Vitis vinifera]	Ricinus communis Flavonol synthase/flavanone 3-hydroxylase, putative, mRNA	0	0.36507	0	0.884488
DFR, dihydroflavonol 4-reductase	EC:1.1.1.219	Tea_T2_Unigene_BMK.41804	1300	[MG]	--	Molecular Function: nucleotide binding (GO:0000166);; Biological Process: alternative nuclear mRNA splicing, via spliceosome (GO:0000380);; Molecular Function: double-stranded DNA binding (GO:0003690);; Molecular Function: single-stranded DNA binding (GO:0003697);; Molecular Function: mRNA binding (GO:0003729);; Molecular Function: protein kinase activity (GO:0004672);; Molecular Function: calmod…	--	Dihydroflavonol-4-reductase OS=Callistephus chinensis GN=F PE=2 SV=1	Putative uncharacterized protein GN=VIT_15s0048g00980 OS=Vitis vinifera (Grape) PE=4 SV=1	PREDICTED: dihydroflavonol-4-reductase [Vitis vinifera]	PREDICTED: Vitis vinifera dihydroflavonol-4-reductase-like (LOC100254019), mRNA	16.6771	21.0504	10.9378	1.31721
		Tea_T4_Unigene_BMK.28606	1623	[MG]	--	Molecular Function: nucleotide binding (GO:0000166);; Biological Process: alternative nuclear mRNA splicing, via spliceosome (GO:0000380);; Molecular Function: double-stranded DNA binding (GO:0003690);; Molecular Function: single-stranded DNA binding (GO:0003697);; Molecular Function: mRNA binding (GO:0003729);; Molecular Function: protein kinase activity (GO:0004672);; Molecular Function: calmod…	K13082|0.0|vvi:100233141|DFR, dfr1	Dihydroflavonol-4-reductase OS=Gerbera hybrida GN=DFR PE=2 SV=1	Dihydroflavonol 4-reductase GN=dfr OS=Camellia sinensis (Tea) PE=2 SV=1	dihydroflavonol 4-reductase [Camellia sinensis]	Camellia sinensis cultivar UPASI-10 dihydroflavonol 4-reductase (dfr) mRNA, complete cds	23.2119	79.6511	15.7621	114.376
		Tea_T4_Unigene_BMK.68409	1846	--	--	Molecular Function: nucleotide binding (GO:0000166);; Molecular Function: RNA binding (GO:0003723);; Molecular Function: protein kinase activity (GO:0004672);; Molecular Function: binding (GO:0005488);; Molecular Function: calmodulin binding (GO:0005516);; Cellular Component: nucleus (GO:0005634);; Cellular Component: endoplasmic reticulum (GO:0005783);; Biological Process: tRNA modification (GO:…	--	Dihydroflavonol-4-reductase OS=Vitis vinifera GN=DFR PE=1 SV=1	Putative uncharacterized protein GN=VIT_18s0001g12810 OS=Vitis vinifera (Grape) PE=4 SV=1	PREDICTED: dihydroflavonol-4-reductase-like [Vitis vinifera]	Narcissus tazetta cultivar Baihua dihydroflavonol 4-reductase mRNA, complete cds	0.48808	0.717879	0.033636	56.0045
		Tea_T4_Unigene_BMK.56594	283	--	--	Molecular Function: nucleotide binding (GO:0000166);; Biological Process: alternative nuclear mRNA splicing, via spliceosome (GO:0000380);; Molecular Function: double-stranded DNA binding (GO:0003690);; Molecular Function: single-stranded DNA binding (GO:0003697);; Molecular Function: mRNA binding (GO:0003729);; Molecular Function: alcohol dehydrogenase (NAD) activity (GO:0004022);; Molecular Fun…	--	Dihydroflavonol-4-reductase OS=Dianthus caryophyllus GN=A PE=2 SV=1	Cinnamyl alcohol dehydrogenase OS=Camellia sinensis (Tea) PE=2 SV=1	cinnamyl alcohol dehydrogenase [Camellia sinensis]	Camellia sinensis cinnamyl alcohol dehydrogenase mRNA, complete cds	3.97966	3.74616	3.72991	0.756347
		Tea_T4_Unigene_BMK.53284	1237	[MG]	--	Molecular Function: nucleotide binding (GO:0000166);; Biological Process: alternative nuclear mRNA splicing, via spliceosome (GO:0000380);; Molecular Function: RNA binding (GO:0003723);; Molecular Function: protein kinase activity (GO:0004672);; Molecular Function: binding (GO:0005488);; Molecular Function: calmodulin binding (GO:0005516);; Cellular Component: cell wall (GO:0005618);; Cellular Co…	--	Dihydroflavonol-4-reductase OS=Callistephus chinensis GN=F PE=2 SV=1	Putative uncharacterized protein GN=VIT_15s0048g01000 OS=Vitis vinifera (Grape) PE=4 SV=1	PREDICTED: dihydroflavonol-4-reductase-like [Vitis vinifera]	PREDICTED: Vitis vinifera dihydroflavonol-4-reductase-like (LOC100264323), mRNA	56.4943	155.339	29.3645	63.2016
		Tea_T2_Unigene_BMK.35886	353	--	--	Molecular Function: binding (GO:0005488);; Biological Process: metabolic process (GO:0008152);; Molecular Function: oxidoreductase activity, acting on the CH-OH group of donors, NAD or NADP as acceptor (GO:0016616);;	--	--	Putative uncharacterized protein GN=VIT_02s0025g01260 OS=Vitis vinifera (Grape) PE=4 SV=1	PREDICTED: dihydroflavonol-4-reductase-like [Vitis vinifera]	--	2.87145	1.50165	2.81437	2.57704
		Tea_T3_Unigene_BMK.20472	637	[MG]	--	Molecular Function: nucleotide binding (GO:0000166);; Biological Process: alternative nuclear mRNA splicing, via spliceosome (GO:0000380);; Molecular Function: RNA binding (GO:0003723);; Molecular Function: protein kinase activity (GO:0004672);; Molecular Function: binding (GO:0005488);; Molecular Function: calmodulin binding (GO:0005516);; Cellular Component: cell wall (GO:0005618);; Cellular Co…	--	Dihydroflavonol-4-reductase OS=Vitis vinifera GN=DFR PE=1 SV=1	Putative uncharacterized protein GN=VIT_18s0001g12810 OS=Vitis vinifera (Grape) PE=4 SV=1	PREDICTED: dihydroflavonol-4-reductase-like [Vitis vinifera]	TPA: TPA_inf: Phaseolus coccineus mRNA for putative anthocyanidin reductase (ban gene)	5.92295	0	5.55612	0.75605
		Tea_T3_Unigene_BMK.7898	306	[MG]	--	Molecular Function: nucleotide binding (GO:0000166);; Biological Process: alternative nuclear mRNA splicing, via spliceosome (GO:0000380);; Molecular Function: double-stranded DNA binding (GO:0003690);; Molecular Function: single-stranded DNA binding (GO:0003697);; Molecular Function: mRNA binding (GO:0003729);; Molecular Function: alcohol dehydrogenase (NAD) activity (GO:0004022);; Molecular Fun…	--	Dihydroflavonol-4-reductase OS=Dianthus caryophyllus GN=A PE=2 SV=1	Putative uncharacterized protein GN=ARALYDRAFT_488833 OS=Arabidopsis lyrata subsp. lyrata (Lyre-leaved rock-cress) PE=4 SV=1	hypothetical protein ARALYDRAFT_488833 [Arabidopsis lyrata subsp. lyrata]	Arabidopsis thaliana Rossmann-fold NAD(P)-binding domain-containing protein (AT5G19440) mRNA, complete cds	0	0	14.407	0
		Tea_T1_Unigene_BMK.60909	406	[MG]	--	Molecular Function: nucleotide binding (GO:0000166);; Biological Process: alternative nuclear mRNA splicing, via spliceosome (GO:0000380);; Molecular Function: double-stranded DNA binding (GO:0003690);; Molecular Function: single-stranded DNA binding (GO:0003697);; Molecular Function: mRNA binding (GO:0003729);; Molecular Function: protein kinase activity (GO:0004672);; Molecular Function: calmod…	--	Cinnamoyl-CoA reductase 2 OS=Arabidopsis thaliana GN=CCR2 PE=1 SV=1	Putative uncharacterized protein GN=VIT_06s0004g07130 OS=Vitis vinifera (Grape) PE=4 SV=1	PREDICTED: dihydroflavonol-4-reductase [Vitis vinifera]	Camellia oleifera cinnamoyl-CoA reductase (CCR) mRNA, complete cds	0.693501	1.14242	0.305872	0.263604
		Tea_T4_Unigene_BMK.60161	1397	[MG]	--	Molecular Function: nucleotide binding (GO:0000166);; Biological Process: alternative nuclear mRNA splicing, via spliceosome (GO:0000380);; Molecular Function: double-stranded DNA binding (GO:0003690);; Molecular Function: single-stranded DNA binding (GO:0003697);; Molecular Function: mRNA binding (GO:0003729);; Molecular Function: protein kinase activity (GO:0004672);; Molecular Function: calmod…	--	Bifunctional dihydroflavonol 4-reductase/flavanone 4-reductase OS=Malus domestica GN=DFR PE=1 SV=1	Putative uncharacterized protein GN=VIT_18s0001g12810 OS=Vitis vinifera (Grape) PE=4 SV=1	PREDICTED: dihydroflavonol-4-reductase-like [Vitis vinifera]	PREDICTED: Vitis vinifera bifunctional dihydroflavonol 4-reductase/flavanone 4-reductase-like (LOC100259090), mRNA	43.3729	26.6084	0.488914	14.1727
		Tea_T1_Unigene_BMK.76086	2078	[J]	Translation, ribosomal structure and biogenesis	Molecular Function: nucleotide binding (GO:0000166);; Molecular Function: DNA binding (GO:0003677);; Molecular Function: sequence-specific DNA binding transcription factor activity (GO:0003700);; Cellular Component: nucleus (GO:0005634);; Cellular Component: nucleolus (GO:0005730);; Cellular Component: cytoplasm (GO:0005737);; Cellular Component: mitochondrion (GO:0005739);; Cellular Component: v…	K00091|0.0|vvi:100266013|hypothetical protein LOC100266013	Proliferation-associated protein 2G4 OS=Mus musculus GN=Pa2g4 PE=1 SV=3	Putative uncharacterized protein GN=VIT_18s0001g10720 OS=Vitis vinifera (Grape) PE=4 SV=1	PREDICTED: putative dihydroflavonol-4-reductase [Vitis vinifera]	Ricinus communis proliferation-associated 2g4, putative, mRNA	69.1573	32.2373	21.6336	31.7001
		Tea_T3_Unigene_BMK.20471	538	[MG]	--	Molecular Function: nucleotide binding (GO:0000166);; Biological Process: alternative nuclear mRNA splicing, via spliceosome (GO:0000380);; Molecular Function: double-stranded DNA binding (GO:0003690);; Molecular Function: single-stranded DNA binding (GO:0003697);; Molecular Function: mRNA binding (GO:0003729);; Molecular Function: protein kinase activity (GO:0004672);; Molecular Function: calmod…	--	Bifunctional dihydroflavonol 4-reductase/flavanone 4-reductase OS=Pyrus communis GN=DFR PE=1 SV=1	Putative uncharacterized protein GN=VIT_18s0001g12810 OS=Vitis vinifera (Grape) PE=4 SV=1	PREDICTED: dihydroflavonol-4-reductase-like [Vitis vinifera]	Daucus carota dihydroflavonol 4-reductase (DFR1) mRNA, complete cds	9.6296	0.615801	4.84733	0.994639
		Tea_T1_Unigene_BMK.71669	1249	[MG]	--	Molecular Function: nucleotide binding (GO:0000166);; Molecular Function: RNA binding (GO:0003723);; Molecular Function: protein kinase activity (GO:0004672);; Molecular Function: calmodulin binding (GO:0005516);; Cellular Component: nucleus (GO:0005634);; Cellular Component: cytoplasm (GO:0005737);; Cellular Component: endoplasmic reticulum (GO:0005783);; Biological Process: tRNA modification (G…	--	Dihydroflavonol-4-reductase OS=Arabidopsis thaliana GN=DFRA PE=2 SV=2	Putative uncharacterized protein GN=VIT_15s0048g00990 OS=Vitis vinifera (Grape) PE=4 SV=1	PREDICTED: dihydroflavonol-4-reductase-like [Vitis vinifera]	Vitis vinifera contig VV78X098753.19, whole genome shotgun sequence	204.239	174.165	69.8473	7.49762
		Tea_T4_Unigene_BMK.28644	298	--	--	Molecular Function: nucleotide binding (GO:0000166);; Biological Process: alternative nuclear mRNA splicing, via spliceosome (GO:0000380);; Molecular Function: double-stranded DNA binding (GO:0003690);; Molecular Function: single-stranded DNA binding (GO:0003697);; Molecular Function: mRNA binding (GO:0003729);; Molecular Function: protein kinase activity (GO:0004672);; Cellular Component: cell w…	--	Cinnamoyl-CoA reductase 1 OS=Arabidopsis thaliana GN=CCR1 PE=1 SV=1	Uncharacterized protein OS=Glycine max (Soybean) PE=4 SV=1	PREDICTED: dihydroflavonol-4-reductase-like [Glycine max]	--	0	0.22235	0.208363	0.179569
		Tea_T1_Unigene_BMK.73373	821	[MG]	--	Molecular Function: nucleotide binding (GO:0000166);; Biological Process: alternative nuclear mRNA splicing, via spliceosome (GO:0000380);; Molecular Function: double-stranded DNA binding (GO:0003690);; Molecular Function: single-stranded DNA binding (GO:0003697);; Molecular Function: mRNA binding (GO:0003729);; Molecular Function: protein kinase activity (GO:0004672);; Molecular Function: calmod…	--	Cinnamoyl-CoA reductase 1 OS=Arabidopsis thaliana GN=CCR1 PE=1 SV=1	Putative uncharacterized protein GN=VIT_06s0004g07130 OS=Vitis vinifera (Grape) PE=4 SV=1	PREDICTED: dihydroflavonol-4-reductase [Vitis vinifera]	Camellia oleifera cinnamoyl-CoA reductase (CCR) mRNA, complete cds	6.44744	5.89159	2.64704	5.60535
		Tea_T2_Unigene_BMK.50571	1582	[MG]	--	Molecular Function: nucleotide binding (GO:0000166);; Molecular Function: nucleic acid binding (GO:0003676);; Molecular Function: 3-beta-hydroxy-delta5-steroid dehydrogenase activity (GO:0003854);; Molecular Function: protein binding (GO:0005515);; Biological Process: RNA processing (GO:0006396);; Biological Process: cellular protein modification process (GO:0006464);; Biological Process: steroid…	--	Anthocyanidin reductase OS=Arabidopsis thaliana GN=BAN PE=1 SV=2	Putative uncharacterized protein GN=VIT_02s0025g01260 OS=Vitis vinifera (Grape) PE=4 SV=1	PREDICTED: dihydroflavonol-4-reductase-like [Vitis vinifera]	Populus trichocarpa predicted protein, mRNA	133.199	124.311	19.6638	74.145
LAR, leucoanthocyanidin reductase	EC:1.17.1.3	Tea_T3_Unigene_BMK.22649	282	--	--	Molecular Function: nucleotide binding (GO:0000166);; Cellular Component: plasma membrane (GO:0005886);; Biological Process: response to oxidative stress (GO:0006979);; Biological Process: proanthocyanidin biosynthetic process (GO:0010023);; Molecular Function: leucoanthocyanidin reductase activity (GO:0033788);; Biological Process: response to cadmium ion (GO:0046686);; Biological Process: oxida…	K13081|5e-53|vvi:100233112|LAR2	Leucoanthocyanidin reductase OS=Desmodium uncinatum GN=LAR PE=1 SV=1	Putative uncharacterized protein GN=VIT_17s0000g04150 OS=Vitis vinifera (Grape) PE=4 SV=1	PREDICTED: leucoanthocyanidin reductase [Vitis vinifera]	Vitis vinifera clone SS0AEB19YG20	0.199689	0	0.440369	0
		Tea_T4_Unigene_BMK.52902	745	--	--	Molecular Function: nucleotide binding (GO:0000166);; Cellular Component: plasma membrane (GO:0005886);; Biological Process: response to oxidative stress (GO:0006979);; Biological Process: proanthocyanidin biosynthetic process (GO:0010023);; Molecular Function: oxidoreductase activity (GO:0016491);; Molecular Function: leucoanthocyanidin reductase activity (GO:0033788);; Biological Process: respo…	K13081|7e-42|vvi:100233112|LAR2	Leucoanthocyanidin reductase OS=Desmodium uncinatum GN=LAR PE=1 SV=1	Putative leucoanthocyanidin reductase 2 GN=lar2 OS=Vitis vinifera (Grape) PE=2 SV=1	putative leucoanthocyanidin reductase 2 [Vitis hybrid cultivar]	Prunus avium leucoanthocyanidin reductase (LAR2) mRNA, partial cds	2.26761	1.68986	3.58384	7.5419
		Tea_T4_Unigene_BMK.28458	1455	--	--	Molecular Function: nucleotide binding (GO:0000166);; Cellular Component: plasma membrane (GO:0005886);; Biological Process: response to oxidative stress (GO:0006979);; Molecular Function: oxidoreductase activity (GO:0016491);; Biological Process: cellular biosynthetic process (GO:0044249);; Biological Process: response to cadmium ion (GO:0046686);;	K13081|1e-170|pop:POPTR_566672|LAR2	Leucoanthocyanidin reductase OS=Desmodium uncinatum GN=LAR PE=1 SV=1	Leucoanthocyanidin reductase OS=Camellia sinensis (Tea) PE=2 SV=1	leucoanthocyanidin reductase [Camellia sinensis var. sinensis]	Camellia sinensis leucoanthocyanidin reductase mRNA, complete cds	138.749	223.19	8.10824	760.71
		Tea_T4_Unigene_BMK.50436	789	--	--	Molecular Function: nucleotide binding (GO:0000166);; Cellular Component: plasma membrane (GO:0005886);; Biological Process: response to oxidative stress (GO:0006979);; Biological Process: proanthocyanidin biosynthetic process (GO:0010023);; Molecular Function: leucoanthocyanidin reductase activity (GO:0033788);; Biological Process: response to cadmium ion (GO:0046686);; Biological Process: oxida…	K13081|1e-119|pop:POPTR_835080|LAR3	Leucoanthocyanidin reductase OS=Desmodium uncinatum GN=LAR PE=1 SV=1	Leucoanthocyanidin reductase 2 GN=lar2 OS=Gossypium arboreum (Tree cotton) PE=2 SV=1	TPA: leucoanthocyanidin reductase 2 [Gossypium arboreum]	Populus trichocarpa leucoanthocyanidin reductase (LAR3), mRNA	0.570973	0.33592	2.8331	4.13714
		Tea_T4_Unigene_BMK.41423	527	--	--	Molecular Function: nucleotide binding (GO:0000166);; Cellular Component: plasma membrane (GO:0005886);; Biological Process: response to oxidative stress (GO:0006979);; Biological Process: proanthocyanidin biosynthetic process (GO:0010023);; Molecular Function: leucoanthocyanidin reductase activity (GO:0033788);; Biological Process: response to cadmium ion (GO:0046686);; Biological Process: oxida…	K13081|9e-39|vvi:100232982|LAR1	Leucoanthocyanidin reductase OS=Desmodium uncinatum GN=LAR PE=1 SV=1	Leucoanthocyanidin reductase GN=LAR1-1 OS=Vaccinium ashei PE=2 SV=1	leucoanthocyanidin reductase [Vaccinium ashei]	Vaccinium ashei LAR1-2 mRNA for leucoanthocyanidin reductase, complete cds	0	0	0	18.988
		Tea_T4_Unigene_BMK.41424	479	--	--	Molecular Function: nucleotide binding (GO:0000166);; Cellular Component: plasma membrane (GO:0005886);; Biological Process: response to oxidative stress (GO:0006979);; Biological Process: proanthocyanidin biosynthetic process (GO:0010023);; Molecular Function: leucoanthocyanidin reductase activity (GO:0033788);; Biological Process: response to cadmium ion (GO:0046686);; Biological Process: oxida…	K13081|2e-94|rcu:RCOM_0705470|Leucoanthocyanidin reductase, putative (EC:1.17.1.3)	Leucoanthocyanidin reductase OS=Desmodium uncinatum GN=LAR PE=1 SV=1	Leucoanthocyanidin reductase OS=Camellia sinensis (Tea) PE=2 SV=1	leucoanthocyanidin reductase [Camellia sinensis]	Camellia sinensis leucoanthocyanidin reductase mRNA, complete cds	0	0.276661	0	17.7627
		Tea_T4_Unigene_BMK.41425	348	--	--	Cellular Component: plasma membrane (GO:0005886);; Biological Process: response to oxidative stress (GO:0006979);; Biological Process: cellular metabolic process (GO:0044237);; Biological Process: response to cadmium ion (GO:0046686);;	--	Leucoanthocyanidin reductase OS=Desmodium uncinatum GN=LAR PE=1 SV=1	Leucoanthocyanidin reductase GN=LAR1-1 OS=Vaccinium ashei PE=2 SV=1	leucoanthocyanidin reductase [Vaccinium ashei]	Vaccinium ashei LAR1-2 mRNA for leucoanthocyanidin reductase, complete cds	0	0	0	27.5246
ANS, anthocyanidin synthase	EC:1.14.11.19	Tea_T1_Unigene_BMK.79499	2768	[R]	General function prediction only	Biological Process: transition metal ion transport (GO:0000041);; Molecular Function: RNA binding (GO:0003723);; Cellular Component: cytoplasm (GO:0005737);; Cellular Component: plasma membrane (GO:0005886);; Biological Process: vacuole organization (GO:0007033);; Molecular Function: methyltransferase activity (GO:0008168);; Biological Process: response to UV (GO:0009411);; Cellular Component: ch…	--	Leucoanthocyanidin dioxygenase OS=Petunia hybrida GN=ANT17 PE=2 SV=1	Anthocyanidin synthase GN=ANS OS=Camellia chekiangoleosa PE=2 SV=1	anthocyanidin synthase [Camellia chekiangoleosa]	Camellia chekiangoleosa anthocyanidin synthase (ANS) mRNA, complete cds	7.46626	17.0677	2.96104	10.5554
		Tea_T4_Unigene_BMK.49588	717	--	--	Molecular Function: protein kinase activity (GO:0004672);; Cellular Component: cytoplasm (GO:0005737);; Biological Process: anion transport (GO:0006820);; Biological Process: defense response (GO:0006952);; Biological Process: vacuole organization (GO:0007033);; Biological Process: response to light stimulus (GO:0009416);; Biological Process: response to wounding (GO:0009611);; Biological Process…	K05277|1e-124|vvi:100233142|LDOX, ANS	Leucoanthocyanidin dioxygenase OS=Petunia hybrida GN=ANT17 PE=2 SV=1	Anthocyanidin synthase GN=ANS OS=Camellia sinensis (Tea) PE=2 SV=1	anthocyanidin synthase [Camellia sinensis]	Camellia sinensis anthocyanidin synthase (ANS) mRNA, complete cds	1.72785	0.646892	0	9.70223
		Tea_T4_Unigene_BMK.49589	746	[R]	General function prediction only	Cellular Component: cytoplasm (GO:0005737);; Biological Process: iron ion transport (GO:0006826);; Biological Process: vacuole organization (GO:0007033);; Biological Process: response to wounding (GO:0009611);; Biological Process: anthocyanin-containing compound biosynthetic process (GO:0009718);; Biological Process: response to auxin stimulus (GO:0009733);; Biological Process: response to sucros…	K05277|5e-84|vvi:100233142|LDOX, ANS	Leucoanthocyanidin dioxygenase OS=Malus domestica GN=ANS PE=2 SV=1	Anthocyanidin synthase GN=ANS OS=Camellia sinensis (Tea) PE=2 SV=1	anthocyanidin synthase [Camellia sinensis]	Camellia sinensis anthocyanidin synthase (ANS) mRNA, complete cds	0.226457	0.266462	0	3.80176
ANR, anthocyanidin reductase	EC:1.3.1.77	Tea_T1_Unigene_BMK.72783	1743	[MG]	--	Molecular Function: nucleotide binding (GO:0000166);; Biological Process: alternative nuclear mRNA splicing, via spliceosome (GO:0000380);; Molecular Function: RNA binding (GO:0003723);; Molecular Function: protein kinase activity (GO:0004672);; Molecular Function: calmodulin binding (GO:0005516);; Cellular Component: cell wall (GO:0005618);; Cellular Component: nucleolus (GO:0005730);; Cellular …	K08695|0.0|vvi:100232981|ANR, ban	Anthocyanidin reductase OS=Arabidopsis thaliana GN=BAN PE=1 SV=2	Anthocyanidin reductase GN=ANR OS=Camellia sinensis (Tea) PE=2 SV=1	anthocyanidin reductase [Camellia sinensis]	Camellia sinensis clone U10BcDNA 1509 anthocyanidin reductase mRNA, complete cds	57.2492	183.841	148.123	148.009
		Tea_T4_Unigene_BMK.60174	1540	[MG]	--	Molecular Function: nucleotide binding (GO:0000166);; Molecular Function: RNA binding (GO:0003723);; Molecular Function: protein kinase activity (GO:0004672);; Molecular Function: calmodulin binding (GO:0005516);; Cellular Component: nucleus (GO:0005634);; Cellular Component: endoplasmic reticulum (GO:0005783);; Biological Process: tRNA modification (GO:0006400);; Biological Process: response to …	K08695|0.0|vvi:100232981|ANR, ban	Anthocyanidin reductase OS=Arabidopsis thaliana GN=BAN PE=1 SV=2	Anthocyanidin reductase 1 OS=Camellia sinensis (Tea) PE=2 SV=1	anthocyanidin reductase 1 [Camellia sinensis]	Camellia sinensis leucoanthocyanidin reductase (LCR) mRNA, complete cds	32.6538	76.3713	4.43515	107.162
C4H, cinnamate 4-hydroxylase	EC:1.14.13.11	Tea_T3_Unigene_BMK.23192	391	--	--	Molecular Function: iron ion binding (GO:0005506);; Cellular Component: extracellular region (GO:0005576);; Cellular Component: mitochondrion (GO:0005739);; Cellular Component: vacuolar membrane (GO:0005774);; Cellular Component: endoplasmic reticulum (GO:0005783);; Cellular Component: Golgi apparatus (GO:0005794);; Cellular Component: plasma membrane (GO:0005886);; Molecular Function: electron c…	K00487|3e-83|ath:AT2G30490|C4H	Trans-cinnamate 4-monooxygenase OS=Arabidopsis thaliana GN=CYP73A5 PE=2 SV=1	Cinnamate-4-hydroxylase (Fragment) GN=C4H OS=Arabidopsis lyrata (Lyre-leaved rock-cress) PE=3 SV=1	cinnamate-4-hydroxylase [Arabidopsis lyrata]	Isatis tinctoria cinnamate 4-hydroxylase (C4H) mRNA, complete cds	0	0	11.4338	0
		Tea_T4_Unigene_BMK.61065	2690	[Q]	Secondary metabolites biosynthesis, transport and catabolism	Molecular Function: iron ion binding (GO:0005506);; Cellular Component: extracellular region (GO:0005576);; Cellular Component: mitochondrion (GO:0005739);; Cellular Component: vacuolar membrane (GO:0005774);; Cellular Component: endoplasmic reticulum (GO:0005783);; Cellular Component: Golgi apparatus (GO:0005794);; Cellular Component: plasma membrane (GO:0005886);; Molecular Function: electron c…	K00487|0.0|rcu:RCOM_1164350|cinnamate 4-hydroxylase, putative (EC:1.14.13.11)	Trans-cinnamate 4-monooxygenase OS=Populus kitakamiensis GN=CYP73A16 PE=2 SV=1	Cinnamate-4-hydroxylase GN=LP89 OS=Gossypium arboreum (Tree cotton) PE=2 SV=1	cinnamate-4-hydroxylase [Gossypium arboreum]	Camellia sinensis trans-cinnamate 4-hydroxylase (C4H) mRNA, complete cds	99.6873	546.019	56.4599	265.33
		Tea_T3_Unigene_BMK.9018	202	--	--	Molecular Function: iron ion binding (GO:0005506);; Cellular Component: extracellular region (GO:0005576);; Cellular Component: vacuolar membrane (GO:0005774);; Cellular Component: endoplasmic reticulum (GO:0005783);; Cellular Component: Golgi apparatus (GO:0005794);; Cellular Component: plasma membrane (GO:0005886);; Molecular Function: electron carrier activity (GO:0009055);; Biological Process…	K00487|3e-31|ath:AT2G30490|C4H	Trans-cinnamate 4-monooxygenase OS=Arabidopsis thaliana GN=CYP73A5 PE=2 SV=1	Cinnamate-4-hydroxylase (Fragment) GN=C4H-BR-2 OS=Brassica campestris (Field mustard) PE=4 SV=2	cinnamate-4-hydroxylase [Brassica rapa]	Isatis tinctoria cinnamate 4-hydroxylase (C4H) mRNA, complete cds	0	0	7.68466	0
		Tea_T1_Unigene_BMK.68967	293	--	--	Molecular Function: iron ion binding (GO:0005506);; Cellular Component: extracellular region (GO:0005576);; Cellular Component: mitochondrion (GO:0005739);; Cellular Component: vacuolar membrane (GO:0005774);; Cellular Component: endoplasmic reticulum (GO:0005783);; Cellular Component: Golgi apparatus (GO:0005794);; Cellular Component: plasma membrane (GO:0005886);; Biological Process: spermidine…	K00487|4e-54|rcu:RCOM_1164350|cinnamate 4-hydroxylase, putative (EC:1.14.13.11)	Trans-cinnamate 4-monooxygenase OS=Catharanthus roseus GN=CYP73A4 PE=2 SV=1	Cinnamate 4-hydroxylase (Fragment) GN=c4h2 OS=Solanum melongena (Eggplant) PE=2 SV=1	cinnamate 4-hydroxylase [Solanum melongena]	Camellia sinensis trans-cinnamate 4-hydroxylase (C4H) mRNA, complete cds	6.72672	75.0798	3.81453	73.6012
		Tea_T2_Unigene_BMK.12592	511	--	--	Molecular Function: iron ion binding (GO:0005506);; Cellular Component: extracellular region (GO:0005576);; Cellular Component: mitochondrion (GO:0005739);; Cellular Component: vacuolar membrane (GO:0005774);; Cellular Component: endoplasmic reticulum (GO:0005783);; Cellular Component: Golgi apparatus (GO:0005794);; Cellular Component: plasma membrane (GO:0005886);; Molecular Function: electron c…	K00487|4e-49|pop:POPTR_823837|C4H2, CYP73A42	Trans-cinnamate 4-monooxygenase OS=Populus tremuloides GN=CYP73A13 PE=2 SV=1	Trans-cinnamate 4-hydroxylase (Fragment) OS=Olea europaea (Common olive) PE=2 SV=1	trans-cinnamate 4-hydroxylase, partial [Olea europaea]	Camellia sinensis trans-cinnamate 4-hydroxylase (C4H) mRNA, complete cds	5.8406	60.9438	6.07554	49.1133
		Tea_T1_Unigene_BMK.60087	393	--	--	Biological Process: response to molecule of fungal origin (GO:0002238);; Molecular Function: iron ion binding (GO:0005506);; Cellular Component: extracellular region (GO:0005576);; Cellular Component: vacuolar membrane (GO:0005774);; Cellular Component: endoplasmic reticulum (GO:0005783);; Cellular Component: Golgi apparatus (GO:0005794);; Cellular Component: plasma membrane (GO:0005886);; Molecu…	K00487|5e-74|vvi:100267215|hypothetical protein LOC100267215	Trans-cinnamate 4-monooxygenase OS=Zinnia elegans GN=CYP73A12 PE=2 SV=1	Elicitor-inducible cytochrome P450 GN=CYP73A28 OS=Nicotiana tabacum (Common tobacco) PE=2 SV=1	elicitor-inducible cytochrome P450 [Nicotiana tabacum]	Nicotiana tabacum elicitor-inducible cytochrome P450 (CYP73A27) mRNA, complete cds	0.573153	0	0	1.63394
		Tea_T2_Unigene_BMK.22858	240	--	--	Molecular Function: iron ion binding (GO:0005506);; Cellular Component: extracellular region (GO:0005576);; Cellular Component: vacuolar membrane (GO:0005774);; Cellular Component: endoplasmic reticulum (GO:0005783);; Cellular Component: Golgi apparatus (GO:0005794);; Cellular Component: plasma membrane (GO:0005886);; Molecular Function: electron carrier activity (GO:0009055);; Biological Process…	K00487|2e-41|vvi:100253493|hypothetical protein LOC100253493	Trans-cinnamate 4-monooxygenase OS=Catharanthus roseus GN=CYP73A4 PE=2 SV=1	CYP73A47v1 OS=Nicotiana tabacum (Common tobacco) PE=2 SV=1	CYP73A47v1 [Nicotiana tabacum]	Nicotiana tabacum clone D128-AB7 CYP73A47v1 mRNA, complete cds	0	0.828253	0	0
		Tea_T4_Unigene_BMK.27555	572	--	--	Molecular Function: monooxygenase activity (GO:0004497);; Molecular Function: iron ion binding (GO:0005506);; Cellular Component: extracellular region (GO:0005576);; Cellular Component: vacuolar membrane (GO:0005774);; Cellular Component: endoplasmic reticulum membrane (GO:0005789);; Cellular Component: Golgi apparatus (GO:0005794);; Cellular Component: plasma membrane (GO:0005886);; Biological P…	K00487|3e-55|pop:POPTR_823837|C4H2, CYP73A42	Trans-cinnamate 4-monooxygenase OS=Cicer arietinum GN=CYP73A19 PE=2 SV=2	Uncharacterized protein OS=Medicago truncatula (Barrel medic) PE=2 SV=1	unknown [Medicago truncatula]	Humulus lupulus cinnamic acid 4-hydroxylase mRNA, complete cds	0.886032	16.7967	3.90789	9.91648
4CL, 4-coumarate CoA ligase	EC:6.2.1.12	Tea_T1_Unigene_BMK.78090	2070	[IQ]	--	Molecular Function: fatty-acyl-CoA synthase activity (GO:0004321);; Cellular Component: peroxisome (GO:0005777);; Cellular Component: plastid (GO:0009536);; Biological Process: jasmonic acid biosynthetic process (GO:0009695);; Biological Process: auxin biosynthetic process (GO:0009851);; Molecular Function: 4-coumarate-CoA ligase activity (GO:0016207);; Molecular Function: ligase activity (GO:001…	--	4-coumarate--CoA ligase-like 9 OS=Arabidopsis thaliana GN=4CLL9 PE=1 SV=2	Uncharacterized protein OS=Glycine max (Soybean) PE=4 SV=1	PREDICTED: 4-coumarate--CoA ligase-like 9-like [Glycine max]	PREDICTED: Vitis vinifera 4-coumarate--CoA ligase-like 9-like (LOC100268159), mRNA	12.5954	3.64911	9.29881	3.9035
		Tea_T4_Unigene_BMK.53097	651	[IQ]	--	Molecular Function: fatty-acyl-CoA synthase activity (GO:0004321);; Molecular Function: ATP binding (GO:0005524);; Cellular Component: nucleus (GO:0005634);; Cellular Component: peroxisome (GO:0005777);; Biological Process: polyamine catabolic process (GO:0006598);; Biological Process: protein targeting to membrane (GO:0006612);; Biological Process: autophagy (GO:0006914);; Biological Process: re…	--	4-coumarate--CoA ligase-like 6 OS=Arabidopsis thaliana GN=4CLL6 PE=2 SV=2	4-coumarate CoA ligase GN=MTR_4g077900 OS=Medicago truncatula (Barrel medic) PE=4 SV=1	4-coumarate CoA ligase [Medicago truncatula]	Ricinus communis AMP dependent CoA ligase, putative, mRNA	0.692009	0.203564	0	1.64398
		Tea_T3_Unigene_BMK.2199	262	--	--	Cellular Component: nucleus (GO:0005634);; Biological Process: sister chromatid cohesion (GO:0007062);; Biological Process: reciprocal meiotic recombination (GO:0007131);; Biological Process: organ morphogenesis (GO:0009887);; Biological Process: tissue development (GO:0009888);; Biological Process: vegetative to reproductive phase transition of meristem (GO:0010228);; Biological Process: positiv…	--	--	Putative uncharacterized protein GN=VIT_17s0000g01800 OS=Vitis vinifera (Grape) PE=4 SV=1	unnamed protein product [Vitis vinifera]	PREDICTED: Vitis vinifera 4-coumarate--CoA ligase-like 9-like (LOC100268159), mRNA	0	0	3.0809	0
		Tea_T2_Unigene_BMK.22661	1960	[IQ]	--	Molecular Function: fatty-acyl-CoA synthase activity (GO:0004321);; Molecular Function: ATP binding (GO:0005524);; Cellular Component: peroxisome (GO:0005777);; Biological Process: response to UV (GO:0009411);; Cellular Component: chloroplast (GO:0009507);; Biological Process: response to wounding (GO:0009611);; Biological Process: response to fungus (GO:0009620);; Biological Process: jasmonic ac…	K10526|0.0|vvi:100243654|hypothetical protein LOC100243654	4-coumarate--CoA ligase-like 5 OS=Arabidopsis thaliana GN=4CLL5 PE=1 SV=2	Putative uncharacterized protein GN=VIT_18s0001g00290 OS=Vitis vinifera (Grape) PE=4 SV=1	PREDICTED: 4-coumarate--CoA ligase-like 5 [Vitis vinifera]	PREDICTED: Vitis vinifera 4-coumarate--CoA ligase-like 5 (LOC100243654), mRNA	27.7539	37.4573	17.202	17.364
		Tea_T1_Unigene_BMK.46733	313	--	--	Cellular Component: nucleus (GO:0005634);; Biological Process: sister chromatid cohesion (GO:0007062);; Biological Process: reciprocal meiotic recombination (GO:0007131);; Biological Process: organ morphogenesis (GO:0009887);; Biological Process: tissue development (GO:0009888);; Biological Process: vegetative to reproductive phase transition of meristem (GO:0010228);; Biological Process: positiv…	--	--	Putative uncharacterized protein GN=VIT_17s0000g01800 OS=Vitis vinifera (Grape) PE=4 SV=1	unnamed protein product [Vitis vinifera]	PREDICTED: Vitis vinifera 4-coumarate--CoA ligase-like 9-like (LOC100268159), mRNA	0.899557	0	1.98377	0.341927
		Tea_T4_Unigene_BMK.36875	329	--	--	Molecular Function: nucleotide binding (GO:0000166);; Cellular Component: nucleus (GO:0005634);; Biological Process: polyamine catabolic process (GO:0006598);; Biological Process: protein targeting to membrane (GO:0006612);; Biological Process: metabolic process (GO:0008152);; Biological Process: response to UV (GO:0009411);; Biological Process: response to wounding (GO:0009611);; Biological Proc…	K01904|2e-19|pop:POPTR_665396|Ptr4CL4	4-coumarate--CoA ligase 2 OS=Glycine max PE=2 SV=2	4-coumaroyl CoA ligase OS=Camellia sinensis (Tea) PE=2 SV=1	4-coumaroyl CoA ligase [Camellia sinensis]	Camellia sinensis cultivar UPASI-10 4-coumaroyl CoA ligase mRNA, complete cds	0.342324	0	0	0.975895
		Tea_T2_Unigene_BMK.44292	1870	[IQ]	--	Molecular Function: fatty-acyl-CoA synthase activity (GO:0004321);; Cellular Component: peroxisome (GO:0005777);; Biological Process: response to stress (GO:0006950);; Cellular Component: plastid (GO:0009536);; Biological Process: jasmonic acid biosynthetic process (GO:0009695);; Biological Process: phenylpropanoid biosynthetic process (GO:0009699);; Biological Process: auxin biosynthetic process…	--	4-coumarate--CoA ligase-like 9 OS=Arabidopsis thaliana GN=4CLL9 PE=1 SV=2	Putative uncharacterized protein GN=VIT_01s0010g02740 OS=Vitis vinifera (Grape) PE=4 SV=1	PREDICTED: 4-coumarate--CoA ligase-like 9 [Vitis vinifera]	PREDICTED: Vitis vinifera 4-coumarate--CoA ligase-like 9 (LOC100266547), mRNA	15.4482	10.3111	3.71888	2.31788
		Tea_T3_Unigene_BMK.33789	233	[IQ]	--	Cellular Component: mitochondrion (GO:0005739);; Cellular Component: cytosol (GO:0005829);; Molecular Function: o-succinylbenzoate-CoA ligase activity (GO:0008756);; Cellular Component: plasmodesma (GO:0009506);; Cellular Component: chloroplast stroma (GO:0009570);; Biological Process: positive regulation of seed germination (GO:0010030);; Biological Process: response to nitrate (GO:0010167);; Bi…	--	4-coumarate--CoA ligase-like 10 OS=Arabidopsis thaliana GN=4CLL10 PE=2 SV=1	AMP-dependent synthetase and ligase family protein GN=ARALYDRAFT_906154 OS=Arabidopsis lyrata subsp. lyrata (Lyre-leaved rock-cress) PE=4 SV=1	AMP-dependent synthetase and ligase family protein [Arabidopsis lyrata subsp. lyrata]	Brassica rapa subsp. pekinensis clone KBrB044D19, complete sequence	0	0	13.3245	0
		Tea_T1_Unigene_BMK.61104	2039	[IQ]	--	Molecular Function: nucleotide binding (GO:0000166);; Molecular Function: fatty-acyl-CoA synthase activity (GO:0004321);; Cellular Component: peroxisome (GO:0005777);; Biological Process: response to wounding (GO:0009611);; Biological Process: jasmonic acid biosynthetic process (GO:0009695);; Biological Process: anthocyanin-containing compound biosynthetic process (GO:0009718);; Biological Proces…	K01904|0.0|rcu:RCOM_0473330|AMP dependent CoA ligase, putative (EC:1.13.12.7)	4-coumarate--CoA ligase-like 7 OS=Arabidopsis thaliana GN=4CLL7 PE=1 SV=1	Uncharacterized protein GN=Solyc11g069050.1 OS=Solanum lycopersicum (Tomato) PE=4 SV=1	AMP dependent CoA ligase, putative [Ricinus communis]	Solanum lycopersicum cDNA, clone: LEFL2014K24, HTC in fruit	47.1156	31.7165	21.4384	15.9301
		Tea_T4_Unigene_BMK.645	373	--	--	Cellular Component: nucleus (GO:0005634);; Biological Process: sister chromatid cohesion (GO:0007062);; Biological Process: reciprocal meiotic recombination (GO:0007131);; Biological Process: organ morphogenesis (GO:0009887);; Biological Process: tissue development (GO:0009888);; Biological Process: vegetative to reproductive phase transition of meristem (GO:0010228);; Biological Process: positiv…	--	--	Putative uncharacterized protein GN=VIT_17s0000g01800 OS=Vitis vinifera (Grape) PE=4 SV=1	unnamed protein product [Vitis vinifera]	PREDICTED: Vitis vinifera 4-coumarate--CoA ligase-like 9-like (LOC100268159), mRNA	0	0.177641	0	0.57385
		Tea_T1_Unigene_BMK.2402	219	--	--	Molecular Function: catalytic activity (GO:0003824);; Biological Process: autophagy (GO:0006914);; Biological Process: metabolic process (GO:0008152);; Cellular Component: chloroplast (GO:0009507);; Biological Process: response to symbiotic fungus (GO:0009610);; Cellular Component: cytoplasmic membrane-bounded vesicle (GO:0016023);; Molecular Function: 4-coumarate-CoA ligase activity (GO:0016207)…	--	4-coumarate--CoA ligase-like 6 OS=Arabidopsis thaliana GN=4CLL6 PE=2 SV=2	Putative uncharacterized protein GN=ARALYDRAFT_492955 OS=Arabidopsis lyrata subsp. lyrata (Lyre-leaved rock-cress) PE=4 SV=1	hypothetical protein ARALYDRAFT_492955 [Arabidopsis lyrata subsp. lyrata]	--	0.257134	0	0	0.244345
		Tea_T3_Unigene_BMK.13214	599	[IQ]	--	Cellular Component: mitochondrion (GO:0005739);; Cellular Component: cytosol (GO:0005829);; Molecular Function: o-succinylbenzoate-CoA ligase activity (GO:0008756);; Cellular Component: plasmodesma (GO:0009506);; Cellular Component: chloroplast stroma (GO:0009570);; Biological Process: positive regulation of seed germination (GO:0010030);; Biological Process: response to nitrate (GO:0010167);; Bi…	--	4-coumarate--CoA ligase-like 10 OS=Arabidopsis thaliana GN=4CLL10 PE=2 SV=1	AMP-dependent synthetase and ligase family protein GN=ARALYDRAFT_906154 OS=Arabidopsis lyrata subsp. lyrata (Lyre-leaved rock-cress) PE=4 SV=1	AMP-dependent synthetase and ligase family protein [Arabidopsis lyrata subsp. lyrata]	Arabidopsis thaliana AMP-dependent synthetase and ligase-like protein (AT3G48990) mRNA, complete cds	0	0	12.1282	0
		Tea_T2_Unigene_BMK.54681	203	[IQ]	--	Molecular Function: ATP binding (GO:0005524);; Cellular Component: nucleus (GO:0005634);; Biological Process: polyamine catabolic process (GO:0006598);; Biological Process: protein targeting to membrane (GO:0006612);; Biological Process: response to UV (GO:0009411);; Biological Process: response to wounding (GO:0009611);; Biological Process: response to fungus (GO:0009620);; Biological Process: p…	--	4-coumarate--CoA ligase 2 OS=Solanum tuberosum GN=4CL2 PE=3 SV=1	4-coumarate:coenzyme A ligase (Fragment) GN=4cl2 OS=Solanum melongena (Eggplant) PE=2 SV=1	4-coumarate:coenzyme A ligase [Solanum melongena]	Nicotiana tabacum 4-coumarate:coenzyme A ligase (4CL1) mRNA, complete cds	0	0	0	0
		Tea_T1_Unigene_BMK.77578	2068	[IQ]	--	Cellular Component: mitochondrion (GO:0005739);; Cellular Component: cytosol (GO:0005829);; Biological Process: lipid metabolic process (GO:0006629);; Molecular Function: o-succinylbenzoate-CoA ligase activity (GO:0008756);; Cellular Component: plasmodesma (GO:0009506);; Cellular Component: chloroplast stroma (GO:0009570);; Biological Process: positive regulation of seed germination (GO:0010030);…	--	4-coumarate--CoA ligase-like 10 OS=Arabidopsis thaliana GN=4CLL10 PE=2 SV=1	Putative uncharacterized protein GN=VIT_16s0050g00390 OS=Vitis vinifera (Grape) PE=4 SV=1	PREDICTED: putative peroxisomal-coenzyme A synthetase-like [Vitis vinifera]	PREDICTED: Vitis vinifera putative peroxisomal-coenzyme A synthetase-like (LOC100256632), mRNA	59.2259	91.6044	24.3804	3.28625
		Tea_T2_Unigene_BMK.2125	303	[IQ]	--	Molecular Function: fatty-acyl-CoA synthase activity (GO:0004321);; Molecular Function: ATP binding (GO:0005524);; Cellular Component: peroxisome (GO:0005777);; Cellular Component: plastid (GO:0009536);; Biological Process: jasmonic acid biosynthetic process (GO:0009695);; Biological Process: phenylpropanoid metabolic process (GO:0009698);; Biological Process: auxin biosynthetic process (GO:00098…	--	4-coumarate--CoA ligase-like 9 OS=Arabidopsis thaliana GN=4CLL9 PE=1 SV=2	Uncharacterized protein OS=Glycine max (Soybean) PE=4 SV=1	PREDICTED: 4-coumarate--CoA ligase-like 9-like [Glycine max]	PREDICTED: Vitis vinifera 4-coumarate--CoA ligase-like 9-like (LOC100268159), mRNA	2.41604	0.437361	0.409848	0.529817
		Tea_T4_Unigene_BMK.21029	437	--	--	Molecular Function: fatty-acyl-CoA synthase activity (GO:0004321);; Molecular Function: ATP binding (GO:0005524);; Cellular Component: peroxisome (GO:0005777);; Cellular Component: plastid (GO:0009536);; Biological Process: response to wounding (GO:0009611);; Biological Process: jasmonic acid biosynthetic process (GO:0009695);; Biological Process: phenylpropanoid metabolic process (GO:0009698);; …	--	4-coumarate--CoA ligase-like 9 OS=Arabidopsis thaliana GN=4CLL9 PE=1 SV=2	Acyl:coa ligase GN=ACLL16 OS=Populus trichocarpa (Western balsam poplar) PE=4 SV=1	acyl:coa ligase [Populus trichocarpa]	Populus trichocarpa acyl:coa ligase (ACLL16), mRNA	4.25241	0.606501	0.994609	0.61226
		Tea_T4_Unigene_BMK.58142	1896	[IQ]	--	Molecular Function: fatty-acyl-CoA synthase activity (GO:0004321);; Molecular Function: ATP binding (GO:0005524);; Cellular Component: nucleus (GO:0005634);; Cellular Component: peroxisome (GO:0005777);; Biological Process: polyamine catabolic process (GO:0006598);; Biological Process: protein targeting to membrane (GO:0006612);; Biological Process: response to UV (GO:0009411);; Biological Proces…	K01904|0.0|vvi:100254698|hypothetical protein LOC100254698	4-coumarate--CoA ligase 2 OS=Nicotiana tabacum GN=4CL2 PE=2 SV=1	Putative uncharacterized protein GN=VIT_11s0052g01090 OS=Vitis vinifera (Grape) PE=4 SV=1	PREDICTED: 4-coumarate--CoA ligase 1 isoform 1 [Vitis vinifera]	Sorbus aucuparia p-coumarate:CoA-ligase 2 mRNA, complete cds	9.02897	8.94653	14.737	24.0181
		Tea_T3_Unigene_BMK.3897	252	[IQ]	--	Molecular Function: magnesium ion binding (GO:0000287);; Biological Process: long-chain fatty acid metabolic process (GO:0001676);; Molecular Function: catalytic activity (GO:0003824);; Molecular Function: long-chain fatty acid-CoA ligase activity (GO:0004467);; Biological Process: metabolic process (GO:0008152);; Biological Process: bioluminescence (GO:0008218);; Cellular Component: plastid (GO:…	--	4-coumarate--CoA ligase-like 4 OS=Oryza sativa subsp. japonica GN=4CLL4 PE=2 SV=1	Uncharacterized protein OS=Lotus japonicus (Lotus corniculatus var. japonicus) PE=2 SV=1	hypothetical protein MYCGRDRAFT_40002 [Zymoseptoria tritici IPO323]	--	0	0	3.69596	0
		Tea_T4_Unigene_BMK.27751	2072	[IQ]	--	Molecular Function: fatty-acyl-CoA synthase activity (GO:0004321);; Molecular Function: ATP binding (GO:0005524);; Cellular Component: nucleus (GO:0005634);; Cellular Component: peroxisome (GO:0005777);; Biological Process: polyamine catabolic process (GO:0006598);; Biological Process: protein targeting to membrane (GO:0006612);; Biological Process: response to UV (GO:0009411);; Biological Proces…	K01904|0.0|rcu:RCOM_1325310|AMP dependent CoA ligase, putative (EC:1.13.12.7)	4-coumarate--CoA ligase 2 OS=Glycine max PE=2 SV=2	4-coumaroyl CoA ligase OS=Camellia sinensis (Tea) PE=2 SV=1	4-coumaroyl CoA ligase [Camellia sinensis]	Camellia sinensis cultivar UPASI-10 4-coumaroyl CoA ligase mRNA, complete cds	14.839	55.0036	4.97456	40.1595
		Tea_T3_Unigene_BMK.13837	254	[IQ]	--	Molecular Function: fatty-acyl-CoA synthase activity (GO:0004321);; Molecular Function: ATP binding (GO:0005524);; Cellular Component: peroxisome (GO:0005777);; Biological Process: polyamine catabolic process (GO:0006598);; Biological Process: protein targeting to membrane (GO:0006612);; Biological Process: response to UV (GO:0009411);; Biological Process: response to wounding (GO:0009611);; Biol…	--	4-coumarate--CoA ligase-like 9 OS=Arabidopsis thaliana GN=4CLL9 PE=1 SV=2	Putative uncharacterized protein GN=VIT_17s0000g01790 OS=Vitis vinifera (Grape) PE=4 SV=1	unnamed protein product [Vitis vinifera]	Medicago truncatula 4-coumarate-coa ligase (MTR_3g088870) mRNA, complete cds	0.665105	0	0	0.210675
		Tea_T2_Unigene_BMK.50839	1926	[IQ]	--	Molecular Function: fatty-acyl-CoA synthase activity (GO:0004321);; Molecular Function: ATP binding (GO:0005524);; Cellular Component: nucleus (GO:0005634);; Cellular Component: peroxisome (GO:0005777);; Biological Process: polyamine catabolic process (GO:0006598);; Biological Process: protein targeting to membrane (GO:0006612);; Biological Process: response to UV (GO:0009411);; Biological Proces…	K01904|0.0|vvi:100254698|hypothetical protein LOC100254698	4-coumarate--CoA ligase 2 OS=Nicotiana tabacum GN=4CL2 PE=2 SV=1	4-coumarate:CoA ligase OS=Petunia hybrida (Petunia) PE=2 SV=1	4-coumarate:CoA ligase [Petunia x hybrida]	Platycodon grandiflorus 4-hydroxycinnamoyl CoA ligase (4CL) mRNA, complete cds	26.3141	25.3206	9.73614	8.58519
		Tea_T3_Unigene_BMK.199	295	[IQ]	--	Cellular Component: mitochondrion (GO:0005739);; Cellular Component: cytosol (GO:0005829);; Biological Process: fatty acid metabolic process (GO:0006631);; Molecular Function: o-succinylbenzoate-CoA ligase activity (GO:0008756);; Cellular Component: plasmodesma (GO:0009506);; Cellular Component: chloroplast stroma (GO:0009570);; Biological Process: positive regulation of seed germination (GO:0010…	--	4-coumarate--CoA ligase-like 10 OS=Arabidopsis thaliana GN=4CLL10 PE=2 SV=1	AMP-dependent synthetase and ligase family protein GN=ARALYDRAFT_906154 OS=Arabidopsis lyrata subsp. lyrata (Lyre-leaved rock-cress) PE=4 SV=1	4-coumarate-CoA ligase-like protein [Arabidopsis thaliana]	Arabidopsis lyrata subsp. lyrata AMP-dependent synthetase and ligase family protein, mRNA	0	0	8.62974	0
		Tea_T1_Unigene_BMK.24729	408	[IQ]	--	Biological Process: long-chain fatty acid metabolic process (GO:0001676);; Molecular Function: long-chain fatty acid-CoA ligase activity (GO:0004467);; Cellular Component: cytoplasm (GO:0005737);; Molecular Function: (2,3-dihydroxybenzoyl)adenylate synthase activity (GO:0008668);; Biological Process: enterobactin biosynthetic process (GO:0009239);; Biological Process: response to UV (GO:0009411);…	--	Probable 4-coumarate--CoA ligase 2 OS=Dictyostelium discoideum GN=4cl2 PE=3 SV=1	Uncharacterized protein OS=Glycine max (Soybean) PE=4 SV=1	PREDICTED: acyl-CoA synthetase family member 3, mitochondrial-like [Glycine max]	--	1.93228	0	0	0
PAL, phenylalanine ammonia lyase	EC:4.3.1.24	Tea_T4_Unigene_BMK.53818	358	--	--	Cellular Component: cytoplasm (GO:0005737);; Biological Process: L-phenylalanine catabolic process (GO:0006559);; Biological Process: response to oxidative stress (GO:0006979);; Biological Process: pollen development (GO:0009555);; Biological Process: cinnamic acid biosynthetic process (GO:0009800);; Biological Process: drought recovery (GO:0009819);; Biological Process: response to UV-B (GO:0010…	--	Phenylalanine ammonia-lyase (Fragment) OS=Vitis vinifera GN=PAL PE=2 SV=1	Phenylalanine ammonia-lyase GN=PAL OS=Camellia chekiangoleosa PE=2 SV=1	phenylalanine ammonia-lyase [Camellia chekiangoleosa]	Camellia chekiangoleosa phenylalanine ammonia-lyase (PAL) mRNA, complete cds	4.24701	17.583	1.73441	14.2
		Tea_T2_Unigene_BMK.36811	286	[E]	Amino acid transport and metabolism	Cellular Component: cytoplasm (GO:0005737);; Biological Process: L-phenylalanine catabolic process (GO:0006559);; Biological Process: response to oxidative stress (GO:0006979);; Biological Process: pollen development (GO:0009555);; Biological Process: cinnamic acid biosynthetic process (GO:0009800);; Biological Process: drought recovery (GO:0009819);; Biological Process: response to UV-B (GO:0010…	K10775|3e-53|pop:POPTR_739479|PAL3	Phenylalanine ammonia-lyase OS=Camellia sinensis GN=PAL PE=2 SV=1	Phenylalanine ammonia lyase (Fragment) GN=PAL OS=Mangifera indica (Mango) PE=2 SV=1	phenylalanine ammonia lyase [Mangifera indica]	Camellia sinensis PAL mRNA for phenylalanine ammonia-lyase, complete cds	7.67894	6.48701	1.73684	3.55496
		Tea_T2_Unigene_BMK.38129	711	--	--	Cellular Component: cytoplasm (GO:0005737);; Biological Process: L-phenylalanine catabolic process (GO:0006559);; Biological Process: response to oxidative stress (GO:0006979);; Biological Process: pollen development (GO:0009555);; Biological Process: cinnamic acid biosynthetic process (GO:0009800);; Biological Process: drought recovery (GO:0009819);; Biological Process: response to UV-B (GO:0010…	K10775|1e-105|vvi:100245997|hypothetical protein LOC100245997	Phenylalanine ammonia-lyase (Fragment) OS=Vitis vinifera GN=PAL PE=2 SV=1	Phenylalanine ammonia-lyase GN=PAL OS=Camellia chekiangoleosa PE=2 SV=1	phenylalanine ammonia-lyase [Camellia chekiangoleosa]	Populus trichocarpa phenylalanine amonnia lyase (PAL2), mRNA	35.7199	26.1872	8.82039	35.1475
		Tea_T4_Unigene_BMK.42118	257	[E]	Amino acid transport and metabolism	Cellular Component: cytoplasm (GO:0005737);; Biological Process: L-phenylalanine catabolic process (GO:0006559);; Biological Process: response to oxidative stress (GO:0006979);; Biological Process: pollen development (GO:0009555);; Biological Process: cinnamic acid biosynthetic process (GO:0009800);; Biological Process: drought recovery (GO:0009819);; Biological Process: response to UV-B (GO:0010…	--	Phenylalanine ammonia-lyase G4 (Fragment) OS=Populus kitakamiensis GN=PALG4 PE=3 SV=1	Phenylalanine ammonia lyase (Fragment) GN=pal OS=Platanus acerifolia (London plane tree) PE=2 SV=1	phenylalanine ammonia lyase [Platanus x acerifolia]	Juglans regia phenylalanine ammonia-lyase gene, partial cds	0.438228	4.38297	1.93283	0.208216
		Tea_T4_Unigene_BMK.52247	498	[E]	Amino acid transport and metabolism	Cellular Component: cytoplasm (GO:0005737);; Biological Process: L-phenylalanine catabolic process (GO:0006559);; Biological Process: response to oxidative stress (GO:0006979);; Biological Process: pollen development (GO:0009555);; Biological Process: cinnamic acid biosynthetic process (GO:0009800);; Biological Process: drought recovery (GO:0009819);; Biological Process: response to UV-B (GO:0010…	K10775|1e-107|vvi:100233012|phenylalanine ammonia-lyase	Phenylalanine ammonia-lyase OS=Camellia sinensis GN=PAL PE=2 SV=1	Phenylalanine ammonia-lyase (Fragment) OS=Pittosporum tobira (tobira) PE=3 SV=1	phenylalanine ammonia-lyase [Pittosporum tobira]	Camellia sinensis phenylalanine ammonia-lyase mRNA, complete cds	18.3184	21.0223	1.12215	16.8701
		Tea_T4_Unigene_BMK.52248	1057	--	--	Cellular Component: cytoplasm (GO:0005737);; Biological Process: L-phenylalanine catabolic process (GO:0006559);; Biological Process: response to oxidative stress (GO:0006979);; Biological Process: pollen development (GO:0009555);; Biological Process: cinnamic acid biosynthetic process (GO:0009800);; Biological Process: drought recovery (GO:0009819);; Biological Process: response to UV-B (GO:0010…	K10775|9e-50|vvi:100252889|hypothetical protein LOC100252889	Phenylalanine ammonia-lyase 1 OS=Glycine max GN=PAL1 PE=3 SV=1	Putative uncharacterized protein GN=VIT_16s0039g01320 OS=Vitis vinifera (Grape) PE=4 SV=1	phenylalanine ammonia-lyase [Vitis vinifera]	Platycodon grandiflorus phenylalanine ammonia lyase 2 (PAL2) mRNA, complete cds	13.7984	9.34037	3.70085	13.3652
		Tea_T4_Unigene_BMK.61421	921	--	--	Cellular Component: cytoplasm (GO:0005737);; Biological Process: L-phenylalanine catabolic process (GO:0006559);; Biological Process: response to oxidative stress (GO:0006979);; Biological Process: pollen development (GO:0009555);; Biological Process: cinnamic acid biosynthetic process (GO:0009800);; Biological Process: drought recovery (GO:0009819);; Biological Process: response to UV-B (GO:0010…	K10775|2e-53|vvi:100241377|hypothetical protein LOC100241377	Phenylalanine ammonia-lyase 3 OS=Petroselinum crispum GN=PAL3 PE=2 SV=1	Putative uncharacterized protein GN=VIT_16s0039g01320 OS=Vitis vinifera (Grape) PE=4 SV=1	unnamed protein product [Petroselinum crispum]	Vitis vinifera, whole genome shotgun sequence, contig VV78X140156.6, clone ENTAV 115	23.4176	66.9077	1.07869	12.9567
		Tea_T3_Unigene_BMK.9038	242	--	--	Cellular Component: cytoplasm (GO:0005737);; Biological Process: L-phenylalanine catabolic process (GO:0006559);; Biological Process: polyamine catabolic process (GO:0006598);; Biological Process: cellular aromatic compound metabolic process (GO:0006725);; Biological Process: defense response (GO:0006952);; Biological Process: response to oxidative stress (GO:0006979);; Biological Process: pollen…	K10775|1e-17|ath:AT2G37040|pal1	Phenylalanine ammonia-lyase 1 OS=Arabidopsis thaliana GN=PAL1 PE=1 SV=3	Phenylalanine ammonia-lyase OS=Isatis tinctoria (Dyer's woad) PE=2 SV=1	phenylalanine ammonia-lyase [Isatis tinctoria]	Isatis tinctoria phenylalanine ammonia-lyase mRNA, complete cds	0	0	6.67105	0
		Tea_T2_Unigene_BMK.36810	252	[E]	Amino acid transport and metabolism	Cellular Component: cytoplasm (GO:0005737);; Biological Process: L-phenylalanine catabolic process (GO:0006559);; Biological Process: response to oxidative stress (GO:0006979);; Biological Process: pollen development (GO:0009555);; Biological Process: cinnamic acid biosynthetic process (GO:0009800);; Biological Process: drought recovery (GO:0009819);; Biological Process: response to UV-B (GO:0010…	K10775|2e-40|vvi:100241377|hypothetical protein LOC100241377	Phenylalanine ammonia-lyase OS=Camellia sinensis GN=PAL PE=2 SV=1	Phenylalanine ammonia-lyase (Fragment) GN=PAL OS=Camellia taliensis PE=4 SV=1	phenylalanine ammonia-lyase, partial [Camellia taliensis]	Camellia sinensis PAL mRNA for phenylalanine ammonia-lyase, complete cds	0.446923	0.525875	0	0
		Tea_T4_Unigene_BMK.29470	342	[E]	Amino acid transport and metabolism	Cellular Component: cytoplasm (GO:0005737);; Biological Process: L-phenylalanine catabolic process (GO:0006559);; Biological Process: response to oxidative stress (GO:0006979);; Biological Process: biosynthetic process (GO:0009058);; Biological Process: pollen development (GO:0009555);; Biological Process: cinnamic acid biosynthetic process (GO:0009800);; Biological Process: drought recovery (GO:…	K10775|4e-68|vvi:100241575|hypothetical protein LOC100241575	Phenylalanine ammonia-lyase (Fragment) OS=Vitis vinifera GN=PAL PE=2 SV=1	Phenylalanine ammonia-lyase (Fragment) GN=PAL OS=Ageratina adenophora PE=2 SV=1	phenylalanine ammonia-lyase [Ageratina adenophora]	PREDICTED: Vitis vinifera phenylalanine ammonia-lyase-like (LOC100241575), mRNA	0.987934	21.6992	0	10.9527
		Tea_T2_Unigene_BMK.18591	571	--	--	Cellular Component: cytoplasm (GO:0005737);; Biological Process: L-phenylalanine catabolic process (GO:0006559);; Biological Process: response to oxidative stress (GO:0006979);; Biological Process: pollen development (GO:0009555);; Biological Process: cinnamic acid biosynthetic process (GO:0009800);; Biological Process: drought recovery (GO:0009819);; Biological Process: response to UV-B (GO:0010…	K10775|1e-107|rcu:RCOM_1355480|Phenylalanine ammonia-lyase, putative (EC:4.3.1.24)	Phenylalanine ammonia-lyase OS=Nicotiana tabacum GN=PALA PE=2 SV=2	Phenylalanine ammonia-lyase GN=PAL1 OS=Nicotiana attenuata (Coyote tobacco) PE=2 SV=1	phenylalanine ammonia-lyase 1 [Nicotiana attenuata]	Nicotiana tabacum TOBPAL1 mRNA for phenylalanine ammonia-lyase, complete cds	0	1.04438	0	0
		Tea_T4_Unigene_BMK.42465	560	--	--	Cellular Component: cytoplasm (GO:0005737);; Biological Process: L-phenylalanine catabolic process (GO:0006559);; Biological Process: response to oxidative stress (GO:0006979);; Biological Process: pollen development (GO:0009555);; Biological Process: cinnamic acid biosynthetic process (GO:0009800);; Biological Process: drought recovery (GO:0009819);; Biological Process: response to UV-B (GO:0010…	K10775|1e-60|rcu:RCOM_0543910|Phenylalanine ammonia-lyase, putative (EC:4.3.1.24)	Phenylalanine ammonia-lyase 1 OS=Pisum sativum GN=PAL1 PE=2 SV=1	Phenylalanine ammonia-lyase (Fragment) GN=gVvPAL1 OS=Vitis vinifera (Grape) PE=4 SV=1	phenylalanine ammonia-lyase [Vitis vinifera]	Camellia japonica phenylalanine ammonia-lyase mRNA, complete cds	5.32955	79.039	1.99582	38.5092
		Tea_T4_Unigene_BMK.31702	507	--	--	Cellular Component: cytoplasm (GO:0005737);; Biological Process: L-phenylalanine catabolic process (GO:0006559);; Biological Process: response to oxidative stress (GO:0006979);; Biological Process: pollen development (GO:0009555);; Biological Process: cinnamic acid biosynthetic process (GO:0009800);; Biological Process: drought recovery (GO:0009819);; Biological Process: response to UV-B (GO:0010…	K10775|4e-39|vvi:100241377|hypothetical protein LOC100241377	Phenylalanine ammonia-lyase OS=Camellia sinensis GN=PAL PE=2 SV=1	Phenylalanine ammonia-lyase OS=Camellia sinensis (Tea) PE=2 SV=1	RecName: Full=Phenylalanine ammonia-lyase	Camellia sinensis PAL mRNA for phenylalanine ammonia-lyase, complete cds	54.0909	34.241	2.20445	38.7352
		Tea_T3_Unigene_BMK.8254	205	--	--	Cellular Component: cytoplasm (GO:0005737);; Biological Process: L-phenylalanine catabolic process (GO:0006559);; Biological Process: response to oxidative stress (GO:0006979);; Biological Process: pollen development (GO:0009555);; Biological Process: cinnamic acid biosynthetic process (GO:0009800);; Biological Process: drought recovery (GO:0009819);; Biological Process: response to UV-B (GO:0010…	K10775|1e-15|vvi:100241377|hypothetical protein LOC100241377	Phenylalanine ammonia-lyase OS=Camellia sinensis GN=PAL PE=2 SV=1	Phenylalanine ammonia-lyase OS=Camellia sinensis (Tea) PE=2 SV=1	phenylalanine ammonia-lyase [Camellia sinensis]	Camellia sinensis phenylalanine ammonia-lyase mRNA, complete cds	1.92286	1.29288	2.12022	2.08826
		Tea_T1_Unigene_BMK.54991	259	[E]	Amino acid transport and metabolism	Cellular Component: cytoplasm (GO:0005737);; Biological Process: L-phenylalanine catabolic process (GO:0006559);; Biological Process: response to oxidative stress (GO:0006979);; Biological Process: biosynthetic process (GO:0009058);; Biological Process: pollen development (GO:0009555);; Biological Process: cinnamic acid biosynthetic process (GO:0009800);; Biological Process: drought recovery (GO:…	--	Phenylalanine ammonia-lyase OS=Persea americana GN=PAL PE=2 SV=1	Phenylalanine ammonia lyase (Fragment) GN=PAL OS=Dendrobium huoshanense PE=2 SV=1	phenylalanine ammonia lyase, partial [Dendrobium huoshanense]	Camellia japonica phenylalanine ammonia-lyase mRNA, complete cds	4.56586	1.53499	1.43843	2.68591
		Tea_T4_Unigene_BMK.45385	845	--	--	Cellular Component: cytoplasm (GO:0005737);; Biological Process: L-phenylalanine catabolic process (GO:0006559);; Biological Process: response to oxidative stress (GO:0006979);; Biological Process: pollen development (GO:0009555);; Biological Process: cinnamic acid biosynthetic process (GO:0009800);; Biological Process: drought recovery (GO:0009819);; Biological Process: response to UV-B (GO:0010…	K10775|1e-142|rcu:RCOM_0262230|Phenylalanine ammonia-lyase, putative (EC:4.3.1.24)	Phenylalanine ammonia-lyase G1 OS=Populus kitakamiensis GN=PALG1 PE=3 SV=1	Phenylalanine ammonia-lyase GN=RCOM_0262230 OS=Ricinus communis (Castor bean) PE=3 SV=1	Phenylalanine ammonia-lyase, putative [Ricinus communis]	Populus trichocarpa isolate PAL5 phenylalanine ammonia-lyase mRNA, complete cds	42.1176	165.533	5.14372	21.2146
		Tea_T4_Unigene_BMK.53820	430	[E]	Amino acid transport and metabolism	Cellular Component: cytoplasm (GO:0005737);; Biological Process: L-phenylalanine catabolic process (GO:0006559);; Biological Process: response to oxidative stress (GO:0006979);; Biological Process: pollen development (GO:0009555);; Biological Process: cinnamic acid biosynthetic process (GO:0009800);; Biological Process: drought recovery (GO:0009819);; Biological Process: response to UV-B (GO:0010…	--	Phenylalanine ammonia-lyase OS=Helianthus annuus GN=PAL PE=2 SV=2	Phenylalanine ammonia-lyase (Fragment) GN=PAL1 OS=Scutellaria baicalensis (Baical skullcap) PE=2 SV=1	phenylalanine ammonia-lyase [Scutellaria baicalensis]	Camellia sinensis PAL mRNA for phenylalanine ammonia-lyase, complete cds	3.53589	9.3997	1.1552	10.9512
		Tea_T1_Unigene_BMK.65015	367	[E]	Amino acid transport and metabolism	Cellular Component: cytoplasm (GO:0005737);; Biological Process: L-phenylalanine catabolic process (GO:0006559);; Biological Process: response to oxidative stress (GO:0006979);; Biological Process: pollen development (GO:0009555);; Biological Process: cinnamic acid biosynthetic process (GO:0009800);; Biological Process: drought recovery (GO:0009819);; Biological Process: response to UV-B (GO:0010…	--	Phenylalanine ammonia-lyase G4 (Fragment) OS=Populus kitakamiensis GN=PALG4 PE=3 SV=1	Phenylalanine ammonia lyase (Fragment) GN=pal OS=Platanus acerifolia (London plane tree) PE=2 SV=1	phenylalanine ammonia lyase [Platanus x acerifolia]	Camellia japonica phenylalanine ammonia-lyase mRNA, complete cds	3.68254	54.1637	0	20.4131
		Tea_T3_Unigene_BMK.9248	249	--	--	Cellular Component: cytoplasm (GO:0005737);; Biological Process: L-phenylalanine catabolic process (GO:0006559);; Biological Process: defense response (GO:0006952);; Biological Process: response to oxidative stress (GO:0006979);; Biological Process: pollen development (GO:0009555);; Biological Process: response to wounding (GO:0009611);; Biological Process: cinnamic acid biosynthetic process (GO:…	K10775|1e-36|ath:AT3G10340|PAL4	Phenylalanine ammonia-lyase 4 OS=Arabidopsis thaliana GN=PAL4 PE=1 SV=1	Phenylalanine ammonia-lyase GN=PAL3 OS=Arabidopsis lyrata subsp. lyrata (Lyre-leaved rock-cress) PE=3 SV=1	phenyl alanine ammonia-lyase 3 [Arabidopsis lyrata subsp. lyrata]	Arabidopsis thaliana chromosome 3, complete sequence	0	0	1.24683	0
		Tea_T3_Unigene_BMK.30873	1227	[E]	Amino acid transport and metabolism	Cellular Component: cytoplasm (GO:0005737);; Biological Process: L-phenylalanine catabolic process (GO:0006559);; Biological Process: response to oxidative stress (GO:0006979);; Biological Process: pollen development (GO:0009555);; Biological Process: cinnamic acid biosynthetic process (GO:0009800);; Biological Process: drought recovery (GO:0009819);; Biological Process: response to UV-B (GO:0010…	K10775|0.0|vvi:100245997|hypothetical protein LOC100245997	Phenylalanine ammonia-lyase G2B OS=Populus kitakamiensis GN=PALG2B PE=3 SV=1	Phenylalanine ammonia-lyase (Fragment) GN=VIT_00s2508g00010 OS=Vitis vinifera (Grape) PE=3 SV=1	PREDICTED: phenylalanine ammonia-lyase-like, partial [Vitis vinifera]	Platycodon grandiflorus phenylalanine ammonia lyase 2 (PAL2) mRNA, complete cds	29.2805	19.3326	11.0824	23.5067
		Tea_T4_Unigene_BMK.29469	362	--	--	Cellular Component: cytoplasm (GO:0005737);; Biological Process: L-phenylalanine catabolic process (GO:0006559);; Biological Process: response to oxidative stress (GO:0006979);; Biological Process: pollen development (GO:0009555);; Biological Process: cinnamic acid biosynthetic process (GO:0009800);; Biological Process: drought recovery (GO:0009819);; Biological Process: response to UV-B (GO:0010…	K10775|3e-61|vvi:100241575|hypothetical protein LOC100241575	Phenylalanine ammonia-lyase (Fragment) OS=Malus domestica GN=PAL PE=2 SV=1	Phenylalanine ammonia-lyase OS=Camellia japonica PE=2 SV=1	phenylalanine ammonia-lyase [Camellia japonica]	Camellia oleifera phenylalanine ammonia-lyase mRNA, complete cds	7.1557	121.538	1.71525	60.7548
		Tea_T4_Unigene_BMK.42466	328	[E]	Amino acid transport and metabolism	Cellular Component: cytoplasm (GO:0005737);; Biological Process: L-phenylalanine catabolic process (GO:0006559);; Biological Process: cinnamic acid biosynthetic process (GO:0009800);; Biological Process: glucuronoxylan metabolic process (GO:0010413);; Biological Process: xylan biosynthetic process (GO:0045492);; Molecular Function: phenylalanine ammonia-lyase activity (GO:0045548);;	K10775|1e-64|vvi:100241377|hypothetical protein LOC100241377	Phenylalanine ammonia-lyase class 1 (Fragment) OS=Phaseolus vulgaris PE=2 SV=2	Phenylalanine ammonia-lyase (Fragment) GN=PAL OS=Camellia taliensis PE=4 SV=1	phenylalanine ammonia-lyase, partial [Camellia taliensis]	Camellia oleifera phenylalanine ammonia-lyase mRNA, complete cds	7.55408	137.773	1.51444	55.7956
		Tea_T1_Unigene_BMK.76427	2491	[E]	Amino acid transport and metabolism	Cellular Component: cytoplasm (GO:0005737);; Biological Process: L-phenylalanine catabolic process (GO:0006559);; Biological Process: response to oxidative stress (GO:0006979);; Biological Process: pollen development (GO:0009555);; Biological Process: cinnamic acid biosynthetic process (GO:0009800);; Biological Process: drought recovery (GO:0009819);; Biological Process: response to UV-B (GO:0010…	K10775|0.0|vvi:100241377|hypothetical protein LOC100241377	Phenylalanine ammonia-lyase OS=Camellia sinensis GN=PAL PE=2 SV=1	Phenylalanine ammonia-lyase OS=Camellia sinensis (Tea) PE=2 SV=1	RecName: Full=Phenylalanine ammonia-lyase	Camellia sinensis PAL mRNA for phenylalanine ammonia-lyase, complete cds	41.0304	97.0096	4.63634	64.5748
		Tea_T3_Unigene_BMK.1167	396	--	--	Cellular Component: cytoplasm (GO:0005737);; Biological Process: L-phenylalanine catabolic process (GO:0006559);; Biological Process: polyamine catabolic process (GO:0006598);; Biological Process: defense response (GO:0006952);; Biological Process: response to oxidative stress (GO:0006979);; Biological Process: pollen development (GO:0009555);; Biological Process: response to wounding (GO:0009611…	K10775|1e-79|ath:AT2G37040|pal1	Phenylalanine ammonia-lyase 1 OS=Arabidopsis thaliana GN=PAL1 PE=1 SV=3	Predicted protein (Fragment) GN=ARALYDRAFT_655277 OS=Arabidopsis lyrata subsp. lyrata (Lyre-leaved rock-cress) PE=4 SV=1	predicted protein [Arabidopsis lyrata subsp. lyrata]	Isatis tinctoria phenylalanine ammonia-lyase mRNA, complete cds	0	0	4.86074	0
		Tea_T4_Unigene_BMK.53819	1070	[E]	Amino acid transport and metabolism	Cellular Component: cytoplasm (GO:0005737);; Biological Process: L-phenylalanine catabolic process (GO:0006559);; Biological Process: response to oxidative stress (GO:0006979);; Biological Process: pollen development (GO:0009555);; Biological Process: cinnamic acid biosynthetic process (GO:0009800);; Biological Process: drought recovery (GO:0009819);; Biological Process: response to UV-B (GO:0010…	K10775|0.0|vvi:100245997|hypothetical protein LOC100245997	Phenylalanine ammonia-lyase OS=Camellia sinensis GN=PAL PE=2 SV=1	Phenylalanine ammonia-lyase OS=Camellia sinensis (Tea) PE=2 SV=1	phenylalanine ammonia-lyase [Camellia sinensis]	Camellia chekiangoleosa phenylalanine ammonia-lyase (PAL) mRNA, complete cds	34.1031	118.649	7.13768	111.474
		Tea_T2_Unigene_BMK.5781	257	--	--	Cellular Component: cytoplasm (GO:0005737);; Biological Process: L-phenylalanine catabolic process (GO:0006559);; Biological Process: response to oxidative stress (GO:0006979);; Biological Process: pollen development (GO:0009555);; Biological Process: cinnamic acid biosynthetic process (GO:0009800);; Biological Process: drought recovery (GO:0009819);; Biological Process: response to UV-B (GO:0010…	--	Phenylalanine ammonia-lyase OS=Nicotiana tabacum GN=TPA1 PE=2 SV=1	Phenylalanine ammonia-lyase GN=pal4 OS=Nicotiana tabacum (Common tobacco) PE=2 SV=1	phenylalanine ammonia-lyase 4 [Nicotiana tabacum]	Nicotiana tabacum phenylalanine ammonia-lyase 4 (pal4) gene, complete cds	0	1.28911	0	0
CCoAOMT, caffeoyl-CoA O-methyltransferase	EC:2.1.1.104	Tea_T2_Unigene_BMK.43453	991	[R]	General function prediction only	Cellular Component: nucleus (GO:0005634);; Cellular Component: cytosol (GO:0005829);; Biological Process: polyamine catabolic process (GO:0006598);; Biological Process: response to wounding (GO:0009611);; Biological Process: coumarin biosynthetic process (GO:0009805);; Biological Process: lignin biosynthetic process (GO:0009809);; Biological Process: positive regulation of flavonoid biosynthetic …	K00588|1e-87|rcu:RCOM_1148460|o-methyltransferase, putative (EC:2.1.1.104)	Caffeoyl-CoA O-methyltransferase OS=Populus kitakamiensis PE=2 SV=1	O-methyltransferase, putative GN=RCOM_1148460 OS=Ricinus communis (Castor bean) PE=4 SV=1	o-methyltransferase, putative [Ricinus communis]	Solanum lycopersicum cDNA, clone: LEFL1087CB05, HTC in leaf	10.3419	7.68913	1.12781	1.02595
		Tea_T1_Unigene_BMK.70624	1034	[R]	General function prediction only	Cellular Component: nucleus (GO:0005634);; Cellular Component: cytosol (GO:0005829);; Biological Process: polyamine catabolic process (GO:0006598);; Biological Process: response to wounding (GO:0009611);; Biological Process: coumarin biosynthetic process (GO:0009805);; Biological Process: lignin biosynthetic process (GO:0009809);; Biological Process: positive regulation of flavonoid biosynthetic …	K00588|3e-58|vvi:100243978|hypothetical protein LOC100243978	Caffeoyl-CoA O-methyltransferase OS=Solanum tuberosum GN=CCOAOMT PE=2 SV=1	Putative uncharacterized protein GN=VIT_07s0031g00350 OS=Vitis vinifera (Grape) PE=4 SV=1	PREDICTED: caffeoyl-CoA O-methyltransferase [Vitis vinifera]	Paeonia lactiflora cultivar Hongyanzhenghui caffeoyl-CoA O-methyltransferase mRNA, complete cds	1.41598	0.128163	2.70227	1.3973
		Tea_T3_Unigene_BMK.11674	601	[R]	General function prediction only	Cellular Component: nucleus (GO:0005634);; Cellular Component: cytosol (GO:0005829);; Biological Process: polyamine catabolic process (GO:0006598);; Biological Process: response to wounding (GO:0009611);; Biological Process: coumarin biosynthetic process (GO:0009805);; Biological Process: lignin biosynthetic process (GO:0009809);; Biological Process: positive regulation of flavonoid biosynthetic …	K00588|2e-99|vvi:100243978|hypothetical protein LOC100243978	Caffeoyl-CoA O-methyltransferase OS=Populus tremuloides PE=2 SV=1	Caffeoyl-CoA-O-methyltransferase OS=Broussonetia papyrifera (Paper mulberry) PE=4 SV=1	caffeoyl-CoA-O-methyltransferase [Broussonetia papyrifera]	Vitis vinifera clone SS0AFA3YF01	5.43446	0.881999	2.27292	4.71899
		Tea_T3_Unigene_BMK.25434	678	[R]	General function prediction only	Cellular Component: nucleus (GO:0005634);; Cellular Component: cytosol (GO:0005829);; Biological Process: polyamine catabolic process (GO:0006598);; Biological Process: response to wounding (GO:0009611);; Biological Process: coumarin biosynthetic process (GO:0009805);; Biological Process: lignin biosynthetic process (GO:0009809);; Biological Process: positive regulation of flavonoid biosynthetic …	K00588|1e-114|ath:AT4G34050|caffeoyl-CoA 3-O-methyltransferase, putative (EC:2.1.1.104)	Caffeoyl-CoA O-methyltransferase 1 OS=Arabidopsis thaliana GN=CCOAOMT1 PE=1 SV=1	Putative caffeoyl-CoA O-methyltransferase protein GN=CCoAOMT OS=Isatis tinctoria (Dyer's woad) PE=2 SV=1	putative caffeoyl-CoA O-methyltransferase protein [Isatis tinctoria]	Isatis tinctoria putative caffeoyl-CoA O-methyltransferase protein (CCoAOMT) mRNA, complete cds	0	0	15.2025	0
		Tea_T4_Unigene_BMK.46054	346	[R]	General function prediction only	Cellular Component: nucleus (GO:0005634);; Cellular Component: cytosol (GO:0005829);; Biological Process: polyamine catabolic process (GO:0006598);; Biological Process: response to wounding (GO:0009611);; Biological Process: coumarin biosynthetic process (GO:0009805);; Biological Process: lignin biosynthetic process (GO:0009809);; Biological Process: positive regulation of flavonoid biosynthetic …	K00588|2e-48|vvi:100250567|hypothetical protein LOC100250567	Putative caffeoyl-CoA O-methyltransferase At1g67980 OS=Arabidopsis thaliana GN=At1g67980 PE=2 SV=1	Anthocyanin O-methyltransferase OS=Vitis vinifera (Grape) PE=2 SV=1	PREDICTED: putative caffeoyl-CoA O-methyltransferase At1g67980-like [Vitis vinifera]	Solanum lycopersicum cDNA, clone: LEFL1087CB05, HTC in leaf	0	0	0	0.154658
		Tea_T1_Unigene_BMK.42260	1367	[R]	General function prediction only	Molecular Function: nucleic acid binding (GO:0003676);; Cellular Component: nucleus (GO:0005634);; Cellular Component: cytosol (GO:0005829);; Biological Process: polyamine catabolic process (GO:0006598);; Biological Process: response to wounding (GO:0009611);; Biological Process: coumarin biosynthetic process (GO:0009805);; Biological Process: lignin biosynthetic process (GO:0009809);; Biological…	--	Probable caffeoyl-CoA O-methyltransferase At4g26220 OS=Arabidopsis thaliana GN=At4g26220 PE=2 SV=1	Predicted protein GN=POPTRDRAFT_837287 OS=Populus trichocarpa (Western balsam poplar) PE=4 SV=1	predicted protein [Populus trichocarpa]	PREDICTED: Vitis vinifera probable caffeoyl-CoA O-methyltransferase At4g26220-like (LOC100268094), mRNA	15.9421	6.7375	5.08728	8.6511
		Tea_T1_Unigene_BMK.77358	992	[R]	General function prediction only	Cellular Component: nucleus (GO:0005634);; Cellular Component: mitochondrion (GO:0005739);; Cellular Component: cytosol (GO:0005829);; Biological Process: polyamine catabolic process (GO:0006598);; Biological Process: response to wounding (GO:0009611);; Biological Process: phenylpropanoid biosynthetic process (GO:0009699);; Biological Process: coumarin biosynthetic process (GO:0009805);; Biologic…	--	Caffeoyl-CoA O-methyltransferase OS=Populus kitakamiensis PE=2 SV=1	Trans-caffeoyl-coa 3-o-methyltransferase-like protein GN=CAML2 OS=Populus trichocarpa (Western balsam poplar) PE=2 SV=1	trans-caffeoyl-coa 3-o-methyltransferase-like protein [Populus trichocarpa]	Solanum lycopersicum cDNA, clone: LEFL1087CB05, HTC in leaf	11.0127	3.94088	0.312964	0.593374
		Tea_T4_Unigene_BMK.57002	1245	[R]	General function prediction only	Cellular Component: extracellular region (GO:0005576);; Cellular Component: nucleus (GO:0005634);; Cellular Component: endoplasmic reticulum (GO:0005783);; Cellular Component: cytosol (GO:0005829);; Molecular Function: protein methyltransferase activity (GO:0008276);; Molecular Function: S-adenosylmethionine-dependent methyltransferase activity (GO:0008757);; Biological Process: phenylpropanoid b…	--	Tricin synthase 1 OS=Oryza sativa subsp. japonica GN=ROMT-15 PE=1 SV=1	O-methyltransferase family 3 protein GN=ARALYDRAFT_486707 OS=Arabidopsis lyrata subsp. lyrata (Lyre-leaved rock-cress) PE=4 SV=1	O-methyltransferase family 3 protein [Arabidopsis lyrata subsp. lyrata]	PREDICTED: Vitis vinifera probable caffeoyl-CoA O-methyltransferase At4g26220-like (LOC100259246), mRNA	5.87999	3.56581	1.89518	3.00868
		Tea_T1_Unigene_BMK.70625	1315	[R]	General function prediction only	Cellular Component: nucleus (GO:0005634);; Cellular Component: cytosol (GO:0005829);; Biological Process: polyamine catabolic process (GO:0006598);; Biological Process: response to wounding (GO:0009611);; Biological Process: coumarin biosynthetic process (GO:0009805);; Biological Process: lignin biosynthetic process (GO:0009809);; Biological Process: positive regulation of flavonoid biosynthetic …	K00588|1e-162|pop:POPTR_649581|CAM1	Caffeoyl-CoA O-methyltransferase OS=Populus tremuloides PE=2 SV=1	Putative uncharacterized protein CkmOMT4 GN=CkmOMT4 OS=Cyclamen persicum x Cyclamen purpurascens PE=2 SV=1	hypothetical protein [Cyclamen persicum x Cyclamen purpurascens]	Codonopsis lanceolata mRNA for caffeoyl-CoA-O-methyltransferase, complete cds	68.945	50.5392	74.3688	8.91181
		Tea_T1_Unigene_BMK.15983	1131	[R]	General function prediction only	Cellular Component: nucleus (GO:0005634);; Cellular Component: cytosol (GO:0005829);; Biological Process: polyamine catabolic process (GO:0006598);; Biological Process: response to wounding (GO:0009611);; Biological Process: coumarin biosynthetic process (GO:0009805);; Biological Process: lignin biosynthetic process (GO:0009809);; Biological Process: positive regulation of flavonoid biosynthetic …	--	Probable caffeoyl-CoA O-methyltransferase At4g26220 OS=Arabidopsis thaliana GN=At4g26220 PE=2 SV=1	Anthocyanin 3'-O-methyltransferase GN=OMT5 OS=Glycine max (Soybean) PE=2 SV=1	probable caffeoyl-CoA O-methyltransferase At4g26220-like [Glycine max]	PREDICTED: Vitis vinifera probable caffeoyl-CoA O-methyltransferase At4g26220-like (LOC100268094), mRNA	26.5877	18.8645	17.4033	8.56374
HCT, shikimate O-hydroxycinnamoyltransferase	EC:2.3.1.133	Tea_T1_Unigene_BMK.21376	1575	--	--	Biological Process: nitrogen compound metabolic process (GO:0006807);; Molecular Function: O-acyltransferase activity (GO:0008374);; Biological Process: phenylpropanoid biosynthetic process (GO:0009699);; Molecular Function: N-acyltransferase activity (GO:0016410);; Molecular Function: transferase activity (GO:0016740);; Biological Process: primary metabolic process (GO:0044238);;	--	Shikimate O-hydroxycinnamoyltransferase OS=Arabidopsis thaliana GN=HST PE=2 SV=1	Predicted protein GN=POPTRDRAFT_595436 OS=Populus trichocarpa (Western balsam poplar) PE=4 SV=1	predicted protein [Populus trichocarpa]	PREDICTED: Vitis vinifera hydroxycinnamoyl-Coenzyme A shikimate/quinate hydroxycinnamoyltransferase-like (LOC100264063), mRNA	10.2971	3.57595	0.0394235	69.616
		Tea_T1_Unigene_BMK.49260	333	--	--	Cellular Component: cytosol (GO:0005829);; Biological Process: protein targeting to membrane (GO:0006612);; Biological Process: pollen development (GO:0009555);; Biological Process: response to wounding (GO:0009611);; Biological Process: embryo development ending in seed dormancy (GO:0009793);; Biological Process: coumarin biosynthetic process (GO:0009805);; Biological Process: lignin biosyntheti…	--	Shikimate O-hydroxycinnamoyltransferase OS=Nicotiana tabacum GN=HST PE=1 SV=1	Quinate O-hydroxycinnamoyltransferase/shikimate O-hydroxycinnamoyltransferase GN=HCQ3 OS=Populus trichocarpa (Western balsam poplar) PE=2 SV=1	hydroxycinnamoyl CoA shikimate/quinate hydroxycinnamoyltransferase [Populus trichocarpa]	Solanum lycopersicum cDNA, clone: LEFL1098AD12, HTC in leaf	1.35285	0	0.74585	45.9589
		Tea_T1_Unigene_BMK.43922	1022	--	--	Biological Process: phenylpropanoid biosynthetic process (GO:0009699);; Molecular Function: transferase activity, transferring acyl groups other than amino-acyl groups (GO:0016747);;	--	Shikimate O-hydroxycinnamoyltransferase OS=Nicotiana tabacum GN=HST PE=1 SV=1	Putative uncharacterized protein GN=VIT_09s0054g01740 OS=Vitis vinifera (Grape) PE=4 SV=1	PREDICTED: hydroxycinnamoyl-Coenzyme A shikimate/quinate hydroxycinnamoyltransferase [Vitis vinifera]	Vitis vinifera contig VV78X078425.4, whole genome shotgun sequence	5.1794	0	0	0
		Tea_T1_Unigene_BMK.49261	243	--	--	Molecular Function: acetyl-CoA C-acetyltransferase activity (GO:0003985);; Cellular Component: cytosol (GO:0005829);; Biological Process: protein targeting to membrane (GO:0006612);; Biological Process: response to wounding (GO:0009611);; Biological Process: coumarin biosynthetic process (GO:0009805);; Biological Process: lignin biosynthetic process (GO:0009809);; Biological Process: positive reg…	K13065|4e-29|pop:POPTR_554899|HCQ7	Shikimate O-hydroxycinnamoyltransferase OS=Nicotiana tabacum GN=HST PE=1 SV=1	Hydroxycinnamoyl-CoA transferase 2 OS=Cynara scolymus (Artichoke) PE=2 SV=1	hydroxycinnamoyl-CoA transferase 2 [Cynara cardunculus var. scolymus]	Ricinus communis Anthranilate N-benzoyltransferase protein, putative, mRNA	0.463475	0	0	9.46912
		Tea_T1_Unigene_BMK.74105	2051	--	--	Cellular Component: cytosol (GO:0005829);; Biological Process: protein targeting to membrane (GO:0006612);; Biological Process: macromolecule biosynthetic process (GO:0009059);; Biological Process: response to wounding (GO:0009611);; Biological Process: coumarin biosynthetic process (GO:0009805);; Biological Process: lignin biosynthetic process (GO:0009809);; Biological Process: positive regulati…	K13065|0.0|pop:POPTR_554899|HCQ7	Shikimate O-hydroxycinnamoyltransferase OS=Nicotiana tabacum GN=HST PE=1 SV=1	Hydroxycinnamoyl CoA shikimate/quinate hydroxycinnamoyl transferase GN=HCT OS=Platycodon grandiflorus PE=2 SV=1	hydroxycinnamoyl CoA shikimate/quinate hydroxycinnamoyl transferase [Platycodon grandiflorus]	Platycodon grandiflorus hydroxycinnamoyl CoA shikimate/quinate hydroxycinnamoyl transferase (HCT) mRNA, complete cds	29.9545	15.507	11.1106	4.0962
		Tea_T3_Unigene_BMK.7467	278	--	--	Cellular Component: cytosol (GO:0005829);; Biological Process: protein targeting to membrane (GO:0006612);; Biological Process: response to wounding (GO:0009611);; Biological Process: coumarin biosynthetic process (GO:0009805);; Biological Process: lignin biosynthetic process (GO:0009809);; Biological Process: positive regulation of flavonoid biosynthetic process (GO:0009963);; Biological Process…	K13065|2e-56|ath:AT5G48930|HCT	Shikimate O-hydroxycinnamoyltransferase OS=Arabidopsis thaliana GN=HST PE=2 SV=1	Transferase family protein GN=ARALYDRAFT_892660 OS=Arabidopsis lyrata subsp. lyrata (Lyre-leaved rock-cress) PE=4 SV=1	transferase family protein [Arabidopsis lyrata subsp. lyrata]	Arabidopsis lyrata subsp. lyrata transferase family protein, mRNA	0	0	9.38081	0
		Tea_T4_Unigene_BMK.55351	1604	--	--	Cellular Component: cytosol (GO:0005829);; Biological Process: protein targeting to membrane (GO:0006612);; Biological Process: macromolecule biosynthetic process (GO:0009059);; Biological Process: pollen development (GO:0009555);; Biological Process: response to wounding (GO:0009611);; Biological Process: coumarin biosynthetic process (GO:0009805);; Biological Process: lignin biosynthetic proces…	K13065|0.0|pop:POPTR_554899|HCQ7	Shikimate O-hydroxycinnamoyltransferase OS=Nicotiana tabacum GN=HST PE=1 SV=1	Hydroxycinnamoyl transferase GN=hct1 OS=Coffea arabica (Arabian coffee) PE=2 SV=1	RecName: Full=Shikimate O-hydroxycinnamoyltransferase; AltName: Full=Hydroxycinnamoyl transferase; AltName: Full=Hydroxycinnamoyl-Coenzyme A shikimate/quinate hydroxycinnamoyltransferase	Platycodon grandiflorus hydroxycinnamoyl CoA shikimate/quinate hydroxycinnamoyl transferase (HCT) mRNA, complete cds	7.19701	7.47699	4.64529	3.00252
		Tea_T1_Unigene_BMK.81444	1546	--	--	Biological Process: multicellular organismal development (GO:0007275);; Biological Process: macromolecule biosynthetic process (GO:0009059);; Cellular Component: chloroplast thylakoid membrane (GO:0009535);; Biological Process: phenylpropanoid biosynthetic process (GO:0009699);; Molecular Function: N-acyltransferase activity (GO:0016410);; Molecular Function: transferase activity (GO:0016740);; B…	--	Shikimate O-hydroxycinnamoyltransferase OS=Arabidopsis thaliana GN=HST PE=2 SV=1	Putative uncharacterized protein GN=VIT_05s0029g00480 OS=Vitis vinifera (Grape) PE=4 SV=1	PREDICTED: hydroxycinnamoyl-Coenzyme A shikimate/quinate hydroxycinnamoyltransferase [Vitis vinifera]	PREDICTED: Vitis vinifera hydroxycinnamoyl-Coenzyme A shikimate/quinate hydroxycinnamoyltransferase-like (LOC100252165), mRNA	46.6962	30.7729	8.4744	11.8376
		Tea_T1_Unigene_BMK.49262	207	--	--	Cellular Component: cytosol (GO:0005829);; Biological Process: protein targeting to membrane (GO:0006612);; Biological Process: response to wounding (GO:0009611);; Biological Process: coumarin biosynthetic process (GO:0009805);; Biological Process: lignin biosynthetic process (GO:0009809);; Biological Process: alkaloid biosynthetic process (GO:0009821);; Biological Process: positive regulation of…	K13065|1e-23|vvi:100265530|hypothetical protein LOC100265530	Shikimate O-hydroxycinnamoyltransferase OS=Nicotiana tabacum GN=HST PE=1 SV=1	Hydroxcinnamoyl-CoA quinate/shikimate hydroxycinnamoyltransferase (Fragment) GN=HCT6 OS=Populus alba (White poplar) PE=4 SV=1	hydroxcinnamoyl-CoA quinate/shikimate hydroxycinnamoyltransferase, partial [Populus alba]	--	0.27204	0	0	11.6329
		Tea_T1_Unigene_BMK.69744	1279	--	--	Cellular Component: cytosol (GO:0005829);; Biological Process: response to stress (GO:0006950);; Biological Process: macromolecule biosynthetic process (GO:0009059);; Biological Process: lignin biosynthetic process (GO:0009809);; Biological Process: positive regulation of flavonoid biosynthetic process (GO:0009963);; Biological Process: auxin homeostasis (GO:0010252);; Biological Process: pollen …	--	Spermidine hydroxycinnamoyl transferase OS=Arabidopsis thaliana GN=SHT PE=1 SV=1	Putative uncharacterized protein GN=VIT_11s0103g00200 OS=Vitis vinifera (Grape) PE=4 SV=1	PREDICTED: hydroxycinnamoyl-Coenzyme A shikimate/quinate hydroxycinnamoyltransferase [Vitis vinifera]	Camellia sinensis putative hydroxycinnamoyl-CoA:shikimate/quinate hydroxycinnamoyltransferase mRNA, complete cds	13.2966	1.39877	7.23355	0.0418386
		Tea_T2_Unigene_BMK.25966	601	--	--	Cellular Component: cytosol (GO:0005829);; Biological Process: response to stress (GO:0006950);; Biological Process: lignin biosynthetic process (GO:0009809);; Biological Process: positive regulation of flavonoid biosynthetic process (GO:0009963);; Biological Process: auxin homeostasis (GO:0010252);; Biological Process: pollen exine formation (GO:0010584);; Molecular Function: shikimate O-hydroxy…	--	Spermidine hydroxycinnamoyl transferase OS=Arabidopsis thaliana GN=SHT PE=1 SV=1	Putative hydroxycinnamoyl-CoA:shikimate/quinate hydroxycinnamoyltransferase OS=Camellia sinensis (Tea) PE=2 SV=1	putative hydroxycinnamoyl-CoA:shikimate/quinate hydroxycinnamoyltransferase [Camellia sinensis]	Camellia sinensis putative hydroxycinnamoyl-CoA:shikimate/quinate hydroxycinnamoyltransferase mRNA, complete cds	7.30841	3.087	0	43.2722
		Tea_T4_Unigene_BMK.65366	1680	--	--	Cellular Component: cytosol (GO:0005829);; Biological Process: response to stress (GO:0006950);; Biological Process: lignin biosynthetic process (GO:0009809);; Biological Process: positive regulation of flavonoid biosynthetic process (GO:0009963);; Biological Process: auxin homeostasis (GO:0010252);; Biological Process: suberin biosynthetic process (GO:0010345);; Biological Process: pollen exine …	--	Spermidine hydroxycinnamoyl transferase OS=Arabidopsis thaliana GN=SHT PE=1 SV=1	Putative hydroxycinnamoyl-CoA:shikimate/quinate hydroxycinnamoyltransferase OS=Camellia sinensis (Tea) PE=2 SV=1	putative hydroxycinnamoyl-CoA:shikimate/quinate hydroxycinnamoyltransferase [Camellia sinensis]	Camellia sinensis putative hydroxycinnamoyl-CoA:shikimate/quinate hydroxycinnamoyltransferase mRNA, complete cds	9.18426	0.0394406	0.0369596	92.6578
C3'H, coumaroylquinate3'-monooxygenase	EC:1.14.13.36	Tea_T4_Unigene_BMK.56528	1839	[Q]	Secondary metabolites biosynthesis, transport and catabolism	Molecular Function: iron ion binding (GO:0005506);; Cellular Component: mitochondrion (GO:0005739);; Cellular Component: endoplasmic reticulum (GO:0005783);; Cellular Component: plasma membrane (GO:0005886);; Biological Process: defense response (GO:0006952);; Biological Process: spermidine metabolic process (GO:0008216);; Molecular Function: electron carrier activity (GO:0009055);; Biological Pr…	K09754|0.0|rcu:RCOM_1106600|cytochrome P450, putative (EC:1.14.13.21)	Cytochrome P450 98A2 OS=Glycine max GN=CYP98A2 PE=2 SV=1	p-coumaryl-CoA 3'-hydroxylase OS=Populus alba x Populus grandidentata PE=2 SV=1	p-coumaryl-CoA 3&apos;-hydroxylase [Populus alba x Populus grandidentata]	PREDICTED: Vitis vinifera cytochrome P450 98A2-like (LOC100263633), mRNA	111.002	79.5555	17.6924	229.323
C12RT, flavanone 7-O-glucoside 2''-O-beta-L-rhamnosyltransferase	EC:2.4.1.236	Tea_T3_Unigene_BMK.9372	226	--	--	Molecular Function: transferase activity (GO:0016740);;	--	Flavanone 7-O-glucoside 2&apos;&apos;-O-beta-L-rhamnosyltransferase OS=Citrus maxima GN=C12RT1 PE=1 SV=2	Putative uncharacterized protein GN=VIT_06s0061g01430 OS=Vitis vinifera (Grape) PE=3 SV=1	PREDICTED: flavanone 7-O-glucoside 2&apos;&apos;-O-beta-L-rhamnosyltransferase [Vitis vinifera]	PREDICTED: Vitis vinifera flavanone 7-O-glucoside 2''-O-beta-L-rhamnosyltransferase-like (LOC100244875), mRNA	0	0	0.824231	0
		Tea_T4_Unigene_BMK.34995	996	[GC]	--	Cellular Component: cytosol (GO:0005829);; Biological Process: cellular amino acid metabolic process (GO:0006520);; Biological Process: anion transport (GO:0006820);; Biological Process: response to toxin (GO:0009636);; Biological Process: response to salt stress (GO:0009651);; Biological Process: response to ethylene stimulus (GO:0009723);; Molecular Function: abscisic acid glucosyltransferase a…	--	Flavanone 7-O-glucoside 2&apos;&apos;-O-beta-L-rhamnosyltransferase OS=Citrus maxima GN=C12RT1 PE=1 SV=2	Putative uncharacterized protein GN=VIT_06s0061g01430 OS=Vitis vinifera (Grape) PE=3 SV=1	PREDICTED: flavanone 7-O-glucoside 2&apos;&apos;-O-beta-L-rhamnosyltransferase [Vitis vinifera]	PREDICTED: Vitis vinifera flavanone 7-O-glucoside 2''-O-beta-L-rhamnosyltransferase-like (LOC100244875), mRNA	0.226154	1.264	0.124683	3.22359
		Tea_T4_Unigene_BMK.63494	2785	[GC]	--	Cellular Component: cytoplasm (GO:0005737);; Biological Process: flavonoid metabolic process (GO:0009812);; Molecular Function: transferase activity, transferring hexosyl groups (GO:0016758);; Molecular Function: UDP-glucosyltransferase activity (GO:0035251);; Biological Process: response to stimulus (GO:0050896);;	--	Cyanidin-3-O-glucoside 2-O-glucuronosyltransferase OS=Bellis perennis GN=UGAT PE=1 SV=1	Putative uncharacterized protein GN=VIT_13s0047g01230 OS=Vitis vinifera (Grape) PE=3 SV=1	PREDICTED: flavanone 7-O-glucoside 2&apos;&apos;-O-beta-L-rhamnosyltransferase-like [Vitis vinifera]	PREDICTED: Vitis vinifera flavanone 7-O-glucoside 2''-O-beta-L-rhamnosyltransferase-like (LOC100257356), mRNA	2.66902	45.1569	1.24853	91.767
